# Supplementary material for: River interlinking alters land-atmosphere feedback and changes the Indian summer monsoon
Source: Nat Commun. 2023 Sep 22;14:5928. doi: 10.1038/s41467-023-41668-x (PMC10517128; doi:10.1038/s41467-023-41668-x)
Supplement: Supplementary file 3 — Source Data [file 41467_2023_41668_MOESM3_ESM.zip]

Archive with 5 entries (5 files):
- Figure1.xlsx
- figure2.xlsx
- figure4(a).xlsx
- figure4(b).xlsx
- figure5.xlsx
