# Supplementary material for: River interlinking alters land-atmosphere feedback and changes the Indian summer monsoon
Source: Nat Commun. 2023 Sep 22;14:5928. doi: 10.1038/s41467-023-41668-x (PMC10517128; doi:10.1038/s41467-023-41668-x)
Supplement: Supplementary file 3 — Source Data [file 41467_2023_41668_MOESM3_ESM.zip › figure2.xlsx]

## Sheet: Figure 2
		Land > atmosphere connections within basin
	'R_G '	'SR_G '	'T_G '	'P_G '	'WS_G '	'R_Go '	'SR_Go'	'T_Go '	'P_Go '	'WS_Go'	'R_C '	'SR_C '	'T_C '	'P_C '	'WS_C '	'R_K '	'SR_K '	'T_K '	'P_K '	'WS_K '	'R_M '	'SR_M '	'T_M '	'P_M '	'WS_M '	'R_NT '	'SR_NT'	'T_NT '	'P_NT '	'WS_NT'
'LH_G '	30	39	35	38	0	0	0	0	0	0	0	0	0	0	0	0	0	0	0	0	0	0	0	0	0	0	0	0	0	0
'SH_G '	0	39	26	31	0	0	0	0	0	0	0	0	0	0	0	0	0	0	0	0	0	0	0	0	0	0	0	0	0	0
'SM_G '	0	0	0	0	0	0	0	0	0	0	0	0	0	0	0	0	0	0	0	0	0	0	0	0	0	0	0	0	0	0
'LH_Go'	0	0	0	0	0	22	36	29	28	0	0	0	0	0	0	0	0	0	0	0	0	0	0	0	0	0	0	0	0	0
'SH_Go'	0	0	0	0	0	0	35	28	26	0	0	0	0	0	0	0	0	0	0	0	0	0	0	0	0	0	0	0	0	0
'SM_Go'	0	0	0	0	0	0	0	0	0	0	0	0	0	0	0	0	0	0	0	0	0	0	0	0	0	0	0	0	0	0
'LH_C '	0	0	0	0	0	0	0	0	0	0	0	29	0	0	0	0	0	0	0	0	0	0	0	0	0	0	0	0	0	0
'SH_C '	0	0	0	0	0	0	0	0	0	0	0	33	29	0	0	0	0	0	0	0	0	0	0	0	0	0	0	0	0	0
'SM_C '	0	0	0	0	0	0	0	0	0	0	0	0	0	0	0	0	0	0	0	0	0	0	0	0	0	0	0	0	0	0
'LH_K '	0	0	0	0	0	0	0	0	0	0	0	0	0	0	0	22	35	28	20	0	0	0	0	0	0	0	0	0	0	0
'SH_K '	0	0	0	0	0	0	0	0	0	0	0	0	0	0	0	0	34	30	23	0	0	0	0	0	0	0	0	0	0	0
'SM_K '	0	0	0	0	0	0	0	0	0	0	0	0	0	0	0	0	0	0	0	0	0	0	0	0	0	0	0	0	0	0
'LH_M '	0	0	0	0	0	0	0	0	0	0	0	0	0	0	0	0	0	0	0	0	33	39	38	32	0	0	0	0	0	0
'SH_M '	0	0	0	0	0	0	0	0	0	0	0	0	0	0	0	0	0	0	0	0	21	38	28	30	0	0	0	0	0	0
'SM_M '	0	0	0	0	0	0	0	0	0	0	0	0	0	0	0	0	0	0	0	0	0	0	0	0	0	0	0	0	0	0
'LH_NT'	0	0	0	0	0	0	0	0	0	0	0	0	0	0	0	0	0	0	0	0	0	0	0	0	0	0	33	0	0	0
'SH_NT'	0	0	0	0	0	0	0	0	0	0	0	0	0	0	0	0	0	0	0	0	0	0	0	0	0	0	33	25	0	0
'SM_NT'	0	0	0	0	0	0	0	0	0	0	0	0	0	0	0	0	0	0	0	0	0	0	0	0	0	0	0	0	0	0
			Atmosphere > Atmosphere connections across basin
	'R_G '	'SR_G '	'T_G '	'P_G '	'WS_G '	'R_Go '	'SR_Go'	'T_Go '	'P_Go '	'WS_Go'	'R_C '	'SR_C '	'T_C '	'P_C '	'WS_C '	'R_K '	'SR_K '	'T_K '	'P_K '	'WS_K '	'R_M '	'SR_M '	'T_M '	'P_M '	'WS_M '	'R_NT '	'SR_NT'	'T_NT '	'P_NT '	'WS_NT'
'R_G '	0	0	0	0	0	0	0	0	0	0	0	0	0	0	0	0	0	0	0	0	0	0	0	0	0	0	0	0	0	0
'SR_G '	0	0	0	0	0	0	0	0	0	0	0	0	0	0	0	0	0	0	0	0	0	0	0	0	0	0	0	0	0	0
'T_G '	0	0	0	0	0	0	0	0	0	0	0	0	0	0	0	0	0	0	0	0	0	0	0	0	0	0	0	0	0	0
'P_G '	0	0	0	0	0	0	0	0	0	0	0	0	0	0	0	0	0	0	0	0	0	21	0	0	0	0	0	0	0	0
'WS_G '	0	0	0	0	0	0	0	0	0	0	0	0	0	0	0	0	0	0	0	0	0	0	0	0	0	0	0	0	0	0
'R_Go '	0	0	0	0	0	0	0	0	0	0	0	0	0	0	0	0	0	0	0	0	0	0	0	0	0	0	0	0	0	0
'SR_Go'	0	0	0	0	0	0	0	0	0	0	0	0	0	0	0	0	29	21	0	0	0	0	25	0	0	0	0	0	0	0
'T_Go '	0	0	0	0	0	0	0	0	0	0	0	0	0	0	0	0	22	26	0	0	0	0	20	0	0	0	0	0	0	0
'P_Go '	0	0	0	0	0	0	0	0	0	0	0	0	0	0	0	0	31	28	32	0	0	0	0	21	0	0	0	0	24	0
'WS_Go'	0	0	0	0	0	0	0	0	0	0	0	0	0	0	0	0	0	0	0	0	0	0	0	0	0	0	0	0	0	22
'R_C '	0	0	0	0	0	0	0	0	0	0	0	0	0	0	0	0	0	0	0	0	0	0	0	0	0	0	0	0	0	0
'SR_C '	0	0	0	0	0	0	0	0	0	0	0	0	0	0	0	0	0	0	0	0	0	0	0	0	0	0	0	0	0	0
'T_C '	0	0	0	0	0	0	0	0	0	0	0	0	0	0	0	0	0	0	0	0	0	0	0	0	0	0	0	0	0	0
'P_C '	0	0	0	0	0	0	0	0	0	0	0	0	0	0	0	0	0	0	0	0	0	0	0	0	0	0	0	0	0	0
'WS_C '	0	0	0	0	0	0	0	0	0	0	0	0	0	0	0	0	0	0	0	21	0	0	0	0	0	0	0	0	0	0
'R_K '	0	0	0	0	0	20	0	0	0	0	0	0	0	0	0	0	0	0	0	0	0	0	0	0	0	0	0	0	0	0
'SR_K '	0	0	0	0	0	25	31	26	31	0	0	0	0	0	20	0	0	0	0	0	0	0	0	0	0	0	0	0	0	0
'T_K '	0	0	0	0	0	0	0	25	25	0	0	0	0	0	0	0	0	0	0	0	0	0	0	0	0	0	0	0	0	0
'P_K '	0	0	0	0	0	0	0	0	33	0	0	0	0	0	0	0	0	0	0	0	0	0	0	0	0	0	0	0	0	0
'WS_K '	0	0	0	0	0	0	0	0	0	0	0	0	0	0	0	0	0	0	0	0	0	0	0	0	0	0	0	0	0	0
'R_M '	0	0	0	0	0	0	20	0	0	0	0	0	0	0	0	0	0	0	0	0	0	0	0	0	0	0	0	0	0	0
'SR_M '	0	0	0	0	0	0	20	0	0	0	0	0	0	0	0	0	0	0	0	0	0	0	0	0	0	0	0	0	0	0
'T_M '	0	0	20	0	0	0	23	25	0	0	0	0	0	0	0	0	0	0	0	0	0	0	0	0	0	0	0	0	0	0
'P_M '	0	0	0	0	0	0	23	0	25	0	0	0	0	0	0	0	0	0	0	0	0	0	0	0	0	0	0	0	0	0
'WS_M '	0	0	0	0	0	0	0	0	0	0	0	0	0	0	0	0	0	0	0	0	0	0	0	0	0	0	0	0	0	0
'R_NT '	0	0	0	0	0	0	0	0	0	0	0	0	0	0	0	0	0	0	0	0	0	0	0	0	0	0	0	0	0	0
'SR_NT'	0	0	0	0	0	0	0	0	0	0	0	0	0	0	0	0	0	0	0	0	0	0	0	0	0	0	0	0	0	0
'T_NT '	0	0	0	0	0	0	0	0	0	0	0	0	0	0	0	0	0	0	0	0	0	0	0	0	0	0	0	0	0	0
'P_NT '	0	0	0	0	0	0	0	0	0	0	0	0	0	0	0	0	0	0	0	0	0	0	0	0	0	0	0	0	0	0
'WS_NT'	0	0	0	0	0	0	0	0	0	0	0	0	0	0	0	0	0	0	0	0	0	0	0	0	0	0	0	0	0	0
			Atmosphere > Land connections within basin
	'LH_G '	'SH_G '	'SM_G '	'LH_Go'	'SH_Go'	'SM_Go'	'LH_C '	'SH_C '	'SM_C '	'LH_K '	'SH_K '	'SM_K '	'LH_M '	'SH_M '	'SM_M '	'LH_NT'	'SH_NT'	'SM_NT'
'R_G '	31	0	0	0	0	0	0	0	0	0	0	0	0	0	0	0	0	0
'SR_G '	39	39	0	0	0	0	0	0	0	0	0	0	0	0	0	0	0	0
'T_G '	33	26	0	0	0	0	0	0	0	0	0	0	0	0	0	0	0	0
'P_G '	39	32	0	0	0	0	0	0	0	0	0	0	0	0	0	0	0	0
'WS_G '	0	0	0	0	0	0	0	0	0	0	0	0	0	0	0	0	0	0
'R_Go '	0	0	0	21	0	0	0	0	0	0	0	0	0	0	0	0	0	0
'SR_Go'	0	0	0	36	35	0	0	0	0	0	0	0	0	0	0	0	0	0
'T_Go '	0	0	0	26	27	0	0	0	0	0	0	0	0	0	0	0	0	0
'P_Go '	0	0	0	25	27	0	0	0	0	0	0	0	0	0	0	0	0	0
'WS_Go'	0	0	0	0	0	0	0	0	0	0	0	0	0	0	0	0	0	0
'R_C '	0	0	0	0	0	0	0	0	0	0	0	0	0	0	0	0	0	0
'SR_C '	0	0	0	0	0	0	30	34	0	0	0	0	0	0	0	0	0	0
'T_C '	0	0	0	0	0	0	0	29	0	0	0	0	0	0	0	0	0	0
'P_C '	0	0	0	0	0	0	0	0	0	0	0	0	0	0	0	0	0	0
'WS_C '	0	0	0	0	0	0	0	0	0	0	0	0	0	0	0	0	0	0
'R_K '	0	0	0	0	0	0	0	0	0	0	0	0	0	0	0	0	0	0
'SR_K '	0	0	0	0	0	0	0	0	0	34	35	0	0	0	0	0	0	0
'T_K '	0	0	0	0	0	0	0	0	0	23	28	0	0	0	0	0	0	0
'P_K '	0	0	0	0	0	0	0	0	0	0	25	0	0	0	0	0	0	0
'WS_K '	0	0	0	0	0	0	0	0	0	0	0	0	0	0	0	0	0	0
'R_M '	0	0	0	0	0	0	0	0	0	0	0	0	27	0	0	0	0	0
'SR_M '	0	0	0	0	0	0	0	0	0	0	0	0	39	38	0	0	0	0
'T_M '	0	0	0	0	0	0	0	0	0	0	0	0	36	27	0	0	0	0
'P_M '	0	0	0	0	0	0	0	0	0	0	0	0	32	31	25	0	0	0
'WS_M '	0	0	0	0	0	0	0	0	0	0	0	0	0	0	0	0	0	0
'R_NT '	0	0	0	0	0	0	0	0	0	0	0	0	0	0	0	0	0	0
'SR_NT'	0	0	0	0	0	0	0	0	0	0	0	0	0	0	0	35	33	0
'T_NT '	0	0	0	0	0	0	0	0	0	0	0	0	0	0	0	0	25	0
'P_NT '	0	0	0	0	0	0	0	0	0	0	0	0	0	0	0	21	0	0
'WS_NT'	0	0	0	0	0	0	0	0	0	0	0	0	0	0	0	0	0	0
					Each value shows the number of times the link was found statistically singificant at 5% significance level.
