# Supplementary material for: River interlinking alters land-atmosphere feedback and changes the Indian summer monsoon
Source: Nat Commun. 2023 Sep 22;14:5928. doi: 10.1038/s41467-023-41668-x (PMC10517128; doi:10.1038/s41467-023-41668-x)
Supplement: Supplementary file 3 — Source Data [file 41467_2023_41668_MOESM3_ESM.zip › figure4(a).xlsx]

## Sheet: percentage_change_september
	0	1	2	3	4	5	6	7	8	9	10	11	12	13	14	15	16	17	18	19	20	21	22	23	24	25	26	27	28	29	30	31	32	33	34	35	36	37	38	39	40	41	42	43	44	45	46	47	48
0	9.87234e-05	3.74918e-05	-3.91229e-05	5.55007e-06	9.15261e-06	3.44114e-05	-0.000125498	-3.16364e-05	-6.90754e-05	3.2222e-05	0.000136347	-0.000124274	-9.8686e-06	-3.419e-05	-2.58941e-05	3.91148e-05	-9.81206e-05	-0.000112839	9.88549e-05	3.84799e-05	-7.3379e-05	-5.57155e-05	-2.22442e-05	4.39537e-05	0.000149765	-3.01702e-05	-4.54661e-05	-0.000107467	-5.00274e-06	-5.26595e-06	-4.51863e-05	-4.87107e-05	-7.41912e-05	-0.000169327	-3.6315e-05	-6.36115e-05	3.48473e-05	-3.04498e-05	-0.000125978	-8.98815e-05	1.38646e-05	-6.9841e-05	6.88649e-05	-3.08921e-05	3.79813e-05	3.02727e-05	-0.000170504	4.59853e-05	1.07736e-05
1	-0.0001041	-0.00133043	-0.000165258	0.0036799	0.00643318	0.00803619	0.00774085	0.00976686	0.0045349	0.00598158	0.0037044	0.000180888	0.00335365	-0.00109096	0.00373188	0.00338228	0.00456163	0.00403119	0.00243182	0.00176112	0.00253095	0.00216447	-0.00455175	-0.00358421	-0.00788583	-0.00619069	0.00220234	-0.00107129	-0.00222783	0.000881154	-0.00702608	-0.0101423	-0.0086333	-0.0101436	-0.00909243	-0.0058154	-0.00776815	-0.0122785	-0.0128035	-0.0131778	-0.0154539	-0.0143723	-0.0186982	-0.0115778	-0.0074799	-0.00893198	-0.0122263	-0.00618567	-0.00633664
2	7.1153e-05	0.00392711	0.00450806	-0.00395727	0.00849918	-0.00301225	0.00623527	-0.00153243	0.00145294	0.00337728	-0.00451449	-0.00612269	-0.00429726	-0.00596207	-0.00775195	0.000732053	0.00524005	0.00495013	-0.000238047	0.00248586	-0.000412817	0.0102312	-0.00830035	0.00117211	-0.00323416	-0.00221065	-0.00365839	-0.00179299	0.00043889	-0.00632584	-0.00983773	-0.0071362	-0.0129797	-0.0102087	-0.022766	-0.00784499	-0.0082074	-0.00232831	0.0102691	0.00113867	-0.00308789	0.00254499	-0.00386704	-0.00227015	-0.00580417	-0.0077174	-0.0238843	-0.0295212	-0.0194078
3	7.42278e-05	0.00146707	-0.00127758	0.00788421	0.00479105	-0.00665065	-0.00538686	0.000853478	0.0220825	0.0327858	0.0159272	-0.00501005	-0.0100829	-0.0049661	-0.00584665	0.0155283	0.0417531	0.0200231	0.00201876	-0.0162208	-0.00611029	0.0170491	0.0266064	0.022031	0.000811194	-0.00333406	0.0021565	0.00230955	0.00640418	-0.00563855	0.0129106	0.0151465	0.0191312	0.0111278	0.027125	0.0294311	0.0305104	0.0317907	0.0505974	0.0477789	0.059639	0.0478037	0.0293334	0.0350579	0.0387051	0.0441628	0.0326488	0.0413499	0.0421419
4	6.50446e-05	0.00147478	-0.00824159	-0.00504951	-0.034031	0.0230913	0.00265641	-0.00298769	-0.0206587	-0.00901846	-0.0047122	0.0455012	0.0566026	0.0717665	0.107755	-0.0022303	0.030441	0.0196232	-0.000385731	-0.0384183	-0.0504532	-0.0382548	-0.0308968	0.0415039	0.0274433	-0.0118026	-0.027606	-0.0370281	-0.0171107	-0.0871967	-0.0627277	-0.000878111	-0.00763732	0.0416278	0.0949722	0.14676	0.117761	0.0934958	0.0432093	-0.0432515	-0.0507721	-0.0620034	-0.063774	-0.0058046	0.0628685	0.113178	0.103627	0.0788632	0.0167659
5	-3.31907e-05	0.00373672	-0.00691445	0.0135495	0.0191616	0.0423863	-0.0185773	-0.0567985	-0.110178	-0.0812779	-0.0650029	0.00415363	0.0275783	0.0615255	0.0487476	0.0430346	0.034844	0.00989981	-0.00524745	-0.00439952	0.0162947	0.00164343	-0.058623	-0.0158299	0.0275127	0.0516698	0.0202253	0.0950486	0.0585739	0.0260595	0.0157043	-0.0230993	0.00303158	-0.0125543	0.090613	0.0821323	0.0538057	-0.0360283	-0.0632246	-0.0913294	-0.0623198	-0.0710575	-0.101741	-0.0973444	-0.0807495	0.0458427	0.136449	0.143568	0.0319841
6	-3.85565e-05	0.00353416	0.00304642	0.0118243	0.0297826	0.0582958	0.0189619	-0.0288468	-0.0795927	-0.110592	-0.0753623	-0.0513374	0.0274471	0.00857291	-0.0696603	0.0368987	-0.0030754	0.0400753	0.0926512	0.0193382	0.0463216	0.0737347	0.0528656	-0.0086835	-0.010532	0.0206105	0.0639172	0.106293	0.0875283	0.0821935	0.0898534	0.0138691	-0.059525	-0.0849295	-0.0806442	-0.0609833	-0.0581988	-0.148181	-0.118682	-0.131693	-0.105029	-0.084424	-0.144146	-0.137807	-0.10114	-0.0229774	0.101392	0.137902	0.0733317
7	-6.20239e-05	-0.00427839	-0.00124318	-0.0221571	-0.0167943	-0.00361496	0.00200076	-0.0130211	-0.0694673	-0.096201	-0.0872112	-0.0512758	-0.0203543	-0.027221	-0.0738551	-0.0305042	-0.0271938	0.0207521	0.140207	0.105026	0.0774665	0.0607361	0.119823	0.11728	0.139027	0.170156	0.111658	0.075005	0.0206257	0.00625355	-0.050436	-0.0531438	-0.0540915	-0.036156	-0.0401812	-0.0525863	0.056304	-0.083425	-0.10747	-0.104078	-0.00288467	-0.0683932	-0.0513149	-0.0287657	0.0531862	0.068818	0.10959	0.0835896	0.0698542
8	5.76211e-05	0.00591013	-0.0100323	-0.0161411	-0.0864585	-0.0632532	-0.0366788	-0.0606641	-0.08718	-0.0326371	-0.0445421	-0.0817035	-0.0491557	-0.0318291	0.0403632	0.0809091	0.0212	0.0565784	0.0642389	0.1247	0.130453	0.0429873	0.0716391	0.152987	0.0870647	0.044441	0.0409398	0.0714519	0.0415904	0.0120357	-0.0640033	-0.0292307	0.0235832	-0.0502807	-0.0222113	-0.0601808	-0.0766518	-0.0825915	-0.0768235	-0.0174417	0.0154646	0.0123412	0.0104446	0.050401	0.0990594	0.129201	0.0412686	0.018814	0.00266912
9	-0.000147788	0.00298198	0.0087788	0.0196177	-0.0282736	-0.0156153	0.00384379	-0.0225882	-0.0557961	-0.0632263	-0.0312918	-0.0521755	-0.00555089	0.0385675	0.096153	0.0797435	0.0502021	0.0422715	0.0519323	0.156427	0.167845	0.100103	0.0656668	0.121374	0.0189261	-0.01087	-0.000481603	0.0188192	0.00767904	0.0604378	0.0818658	0.00497181	-0.108163	-0.0877921	-0.138587	-0.144545	-0.196064	-0.0827139	-0.0586311	-0.0152837	-0.0936442	0.0307813	-0.049746	-0.00350368	0.00702379	-0.0799468	-0.114456	0.0545216	0.0242285
10	-9.68144e-05	0.0069056	0.00736819	-0.00932707	-0.000758583	0.0237621	-0.0392715	-0.00626412	-0.0451575	0.00716851	0.00130079	-0.0399513	-0.132725	-0.046575	0.0344933	0.00963875	0.03175	0.05257	0.0651539	0.0803482	0.0937999	0.0823103	0.105476	0.106159	0.0184963	-0.047776	-0.0356942	0.131093	0.136475	0.0575675	0.0925601	0.0314329	-0.0495724	-0.143316	-0.177785	-0.18842	-0.0915913	-0.0531448	-0.0408949	-0.0011116	0.0671748	0.00335088	0.060643	-0.00796522	-0.0582107	-0.119339	-0.0664293	0.10045	0.0987246
11	0.000142082	-0.00297605	-0.0102455	-0.0271157	0.0244087	0.0307854	-0.00522513	-0.0286922	-0.0178799	-0.049281	-0.0926367	-0.11337	-0.101624	-0.0917058	-0.0478677	-0.0333297	-0.0279759	0.0609172	0.0509358	0.0108196	-0.0604164	-0.0320021	-0.0213474	0.00963146	0.049092	-0.0016306	0.0419847	0.0567499	0.0553355	0.0314733	0.0667438	0.0175597	0.0101531	-0.03619	0.000219117	0.0211053	0.100176	-0.00546094	-0.00836339	0.0224192	-0.00546057	-0.0184411	0.0157142	0.0668648	-0.00279781	-0.0455689	0.0129103	-0.0135293	-0.0501368
12	8.85079e-05	0.000161566	0.000894784	-0.041272	-0.0167365	-0.00202108	0.000618797	-0.0260692	0.0154882	-0.0199641	-0.0679865	-0.0712187	-0.0888923	-0.064534	-0.117299	-0.0896296	-0.0362636	0.0403026	0.00366087	-0.0316254	-0.090267	-0.0468198	-0.0288344	-0.00317675	0.0434498	-0.00932168	0.00734186	0.0512387	0.0724609	-0.0479576	-0.0246117	-0.0104194	-0.0371853	-0.0630003	-0.0561311	-0.0319081	0.0188183	0.00462279	-0.0142903	-0.0272678	-0.0280683	0.0600189	0.0294891	0.0913119	-0.0076187	0.0205991	0.0180525	-0.0651521	-0.10668
13	-6.17218e-05	-0.000868974	0.0018177	-0.0516838	-0.0662066	-0.0242631	0.0110583	0.0174915	-0.0320676	-0.0532128	-0.0272536	0.0103336	-0.0224128	0.0332313	-0.000992517	-0.121362	-0.109552	-0.077438	-0.0301039	-0.0663315	0.00238362	-0.0801651	-0.0847928	-0.110253	-0.0350507	0.0653946	0.0145125	0.0468362	0.0392313	0.0399724	0.0564396	0.0585684	0.00989275	-0.0331372	-0.0179501	0.060834	0.0704512	0.10327	0.037099	0.00194893	-0.0030372	-0.0255211	-0.0273904	-0.023819	-0.057223	0.0150274	-0.0351991	-0.0495836	-0.0686205
14	0.000131976	0.00958203	-0.0211723	-0.0341839	-0.0904853	0.0372531	-0.0157105	-0.0134107	0.0438455	0.0193915	0.0416317	0.036726	0.0236554	-0.0280962	0.000780685	0.0308925	0.0325549	0.0324659	-0.00369712	-0.0823738	0.0117937	-0.0189861	-0.0648968	-0.111362	0.0350279	0.135981	0.106869	0.0662766	0.0943614	-0.00577975	0.0215593	0.0469636	0.148358	0.110608	0.0712193	0.0341667	0.0924921	0.0767036	0.0193686	-0.0487424	-0.022315	0.0649336	0.014588	-0.111816	-0.122645	-0.117634	-0.00530899	-0.0400912	-0.0184484
15	-0.000536177	0.00364422	-0.00388667	0.00134177	0.04174	0.0318687	0.0804322	0.0285477	0.0146612	0.0934793	0.0768909	0.0478859	-0.0622586	-0.0495146	-0.0478563	0.0949204	0.136428	0.105548	-0.0177644	-0.124075	-0.093862	0.0178293	0.0613434	0.0118759	0.0108096	0.0699294	0.0149066	0.0396113	0.102056	0.0416904	0.0530794	0.0314051	0.0284603	0.148998	0.103865	0.0454073	0.0536604	0.117032	0.0971298	0.00194822	0.0314292	0.035179	0.157878	0.0684605	-0.0604814	-0.0946824	-0.0560066	-0.0089922	0.00584042
16	7.34842e-05	0.00522052	0.0170478	0.0202657	0.0604988	0.0235234	0.0106338	0.0650855	0.0499854	0.0365352	0.133546	0.0818697	-0.0228843	-0.0465128	-0.0797693	0.103369	0.107658	0.0930151	-0.0135059	-0.0372054	-0.0139068	0.0429988	0.167411	0.0875706	-0.00139066	0.0651651	-0.00232657	0.0508879	0.0240216	0.111027	0.111317	0.0241593	0.0857193	0.117414	0.0830034	0.0194442	0.0555485	0.0419388	-0.00867383	-0.107879	-0.0038087	0.104199	0.0377254	0.0145076	-0.00377266	0.032544	0.0989455	0.0898771	0.141403
17	-4.65487e-05	0.00620448	0.00373172	-0.00425581	-0.0526329	0.0409653	-0.00076034	0.00227795	0.0394145	0.0419352	0.0941916	0.0511328	0.0494836	0.0305302	0.0297243	0.0023752	0.0128586	0.0904407	-0.0156088	0.0401084	0.0613642	0.018805	0.0506087	0.197803	0.236508	0.128016	0.0957382	0.0650597	0.0656817	0.0159002	0.0493218	0.0879312	0.0124445	0.160913	0.135019	0.0223746	-0.0283272	0.00015633	0.0281785	0.0297439	0.0321312	0.106009	-0.0280907	0.0404058	0.0362711	0.0298866	0.0144176	-0.080874	0.0808926
18	-4.65426e-05	0.00626512	-0.00227829	-0.0265537	-0.0918077	-0.0270426	-0.0816116	-0.0202052	0.0193806	0.0839629	0.0936852	0.0591155	0.0293864	0.0424264	0.0837633	0.027811	0.0420685	-0.0245295	0.0463845	-0.0431092	-0.021709	-0.0201787	-0.0330081	0.0908032	0.169536	0.143646	0.0609519	0.107197	0.130011	0.16374	0.23553	0.163737	0.183296	0.0838641	0.0229073	-0.0428112	-0.0288607	-0.053087	-0.0776134	0.0650534	0.141195	0.0781556	0.0510584	0.0264447	0.0763251	0.0558326	0.033991	-0.0782096	0.0345038
19	-5.7098e-05	0.01214	0.0227327	-0.00588261	-0.0819191	-0.0563452	-0.0771605	0.00917805	0.0377675	0.118095	0.0940843	0.0739726	-0.0372261	0.00705798	0.0906473	0.0538353	-0.0500331	-0.0526209	-0.000901803	-0.113706	-0.0444038	0.0185074	-0.0751498	0.102088	0.141249	0.146508	0.271279	0.266294	0.26892	0.0866671	0.0493241	0.0801001	0.00398571	0.0212886	-0.0598377	-0.153613	-0.113447	0.0191161	0.0204411	0.0471783	0.0614795	0.109344	0.134951	0.182696	0.16759	0.117231	0.117898	0.103457	0.164819
20	6.61157e-05	0.00862585	0.020306	0.00988039	-0.00758525	0.0188941	-0.094353	-0.0411284	-0.0399842	-0.00380218	0.0552093	0.091076	-0.040583	-0.01223	-0.00136764	0.00349789	-0.00192569	-0.00125707	0.0648286	-0.0124855	-0.023682	-0.0321689	-0.0729396	0.00479069	0.0705044	0.215016	0.391354	0.276153	0.202264	0.142001	0.137822	0.075685	-0.0166848	0.0403004	-0.053861	-0.00105524	-0.0383332	0.0678442	0.166591	0.0782893	0.0849877	0.184492	0.0935602	0.0942861	0.171882	0.16981	0.244422	0.237703	0.186496
21	-5.14628e-06	0.0126737	0.0249581	0.00846559	0.0481257	0.019032	0.0747103	-0.0393406	-0.00805892	-0.0512124	-9.01109e-05	-0.112301	-0.0153608	0.0293449	-0.011112	0.00645315	-0.0597931	-0.0794544	-0.080498	0.0155858	0.063446	0.00983824	-0.0843337	-0.0916204	0.0112768	0.144236	0.286014	0.268308	0.1525	0.126778	0.00712865	0.126416	0.112271	0.100202	0.0261491	0.116761	0.0884455	0.209443	0.217217	0.0652453	0.083828	0.111884	0.125447	0.108392	0.0891813	0.162279	0.218906	0.138187	0.160436
22	-0.000101895	0.0260323	0.0161463	0.0226476	0.103606	0.021474	0.045929	0.057543	0.0622431	-0.00555029	0.116186	0.00369551	-0.00398279	-0.00457421	0.00321615	0.00153333	0.0455772	-0.0604221	-0.084007	-0.0446177	-0.0848936	-0.190801	-0.146474	-0.193352	0.00169285	0.125019	0.040961	0.0134377	0.0237275	0.0354803	0.0713597	0.0459283	-0.0232419	0.0307377	0.105529	0.162511	0.195953	0.196469	0.210658	0.212934	0.182704	0.142099	0.0879408	0.14457	0.152512	0.199086	0.157587	0.154744	0.121933
23	7.68516e-05	0.0389869	0.03981	0.00529255	0.0532448	-0.0439497	0.066484	0.0691814	0.0109212	-0.00404296	0.0366007	0.155258	0.151382	0.0535704	0.0492077	0.0386907	0.0209606	0.0274725	-0.0747762	-0.119739	-0.0795554	-0.110274	-0.168482	-0.0834695	0.0531688	0.164494	0.105655	0.095046	0.109212	0.0305885	0.0481106	0.0567109	-0.00783983	-0.0257535	0.0461011	0.120045	0.096652	0.151189	0.112683	0.213838	0.220292	0.118532	0.0471299	0.000154682	0.00562925	-0.0164962	-0.0182631	0.0114968	-0.0669511
24	0.000142465	0.0213131	0.0362961	0.0179329	0.0629697	0.0043549	0.0269735	0.0879317	0.0256955	-0.0201265	-0.115465	0.0290598	0.0536855	0.0591409	0.0244626	-0.0332259	-0.0049634	0.05924	-0.0381529	-0.0540118	-0.157471	-0.121112	-0.0624688	0.0169345	0.0729711	0.141455	0.08889	-0.00942455	0.00764249	0.037687	0.0571198	0.103964	0.0634912	0.10025	0.0799486	0.157966	0.0846214	0.103749	0.158372	0.253199	0.147029	0.0661832	-0.0087965	-0.0202549	-0.0392571	-0.0996646	0.024217	-0.0356953	-0.100362
25	9.84949e-05	0.0163084	-3.19198e-06	0.0251133	0.0606416	0.0233545	0.0727642	0.0233988	0.00595167	-0.0217499	-0.0912594	-0.054984	-0.0460203	0.0281921	0.0517884	0.0956967	-0.0336003	-0.0400615	-0.0782433	-0.0733311	-0.140789	-0.0303347	0.0165437	0.177941	0.135783	0.188589	0.069391	0.140764	0.0807359	-0.0357101	-0.0474998	0.0348043	0.000361263	0.181969	0.279127	0.258723	0.102599	0.0803549	0.153019	0.200513	0.156089	0.0520992	0.0324818	-0.0358398	-0.0414886	0.0230907	-0.0144627	-0.00705468	-0.100364
26	4.54444e-05	0.00538268	-0.00418556	0.0179215	0.0714473	-0.0303045	-0.0398219	-0.14131	-0.0293991	0.0170903	-0.0285117	-0.0830616	-0.0219155	0.0245238	0.134894	0.0889108	0.0514793	-0.126919	-0.0727417	-0.0631666	-0.0785119	0.0367167	0.0496053	0.10596	0.0769985	0.157644	0.0770443	0.0114787	0.0195156	-0.0885707	-0.074029	0.0051398	0.0303404	0.117758	0.242136	0.139693	0.0940647	0.180061	0.173072	0.145614	0.113889	0.0812984	0.0981649	0.170521	0.0311829	0.0482987	0.0399758	0.0310459	-0.0454673
27	2.55808e-05	0.00651237	-0.0128505	-0.0110932	0.113003	0.0405072	-0.104796	-0.187651	-0.143914	-0.0796582	0.00552994	-0.0266274	0.0180893	0.0445032	0.083227	0.0351756	0.0357516	-0.027986	0.0330461	0.00946614	-0.0335241	0.0396871	0.0746712	0.106624	0.0903713	0.0794618	-0.0308156	-0.00556213	0.0781933	-0.0022209	-0.00757514	-0.0127285	-0.0256497	0.0664102	0.168893	0.169709	0.232272	0.244831	0.207574	0.199566	0.0948452	0.0517981	0.0834411	0.127032	0.115816	0.0565033	-0.00496786	-0.0192324	-0.0328167
28	0.00014999	-0.00292191	-0.00385005	0.0125268	0.00539498	-0.00285021	-0.0467048	-0.194764	-0.0677927	-0.0194411	0.0411758	0.0114379	-0.0238889	-0.050026	-0.0770175	-0.0228673	-0.0126763	0.0242168	0.0394953	0.0437564	0.0299912	0.226448	0.124273	0.0346864	-0.0421991	-0.000748174	0.0704048	0.0612905	-0.033306	-0.013812	-0.037265	-0.0200357	0.0828502	0.0487322	0.130276	0.0739077	0.167885	0.268863	0.154724	0.144608	0.129863	0.12142	0.115635	0.126902	0.125983	0.0850077	0.0348963	-0.0354279	-0.0784248
29	-0.000103632	-0.0202911	-0.0142956	-0.0273725	-0.035883	-0.00807923	0.0766738	-0.030527	0.0913266	0.16109	0.0859678	0.0291013	0.0715479	-0.0123571	-0.00969938	0.0347446	0.0174497	0.0148711	0.00712767	0.0229314	0.16838	0.172751	0.0632692	0.0138789	-0.0473821	-0.0128378	0.00802886	-0.0387081	-0.0449091	0.0175122	0.0336154	-0.0715738	-0.0444659	0.114545	0.0831556	0.0423768	0.0510201	0.077832	0.16073	0.106226	0.106933	0.135508	0.133514	0.140535	0.0445397	0.045929	0.0317057	-0.0770553	-0.107614
30	7.54056e-05	0.000628722	0.00944994	-0.0173932	0.000444146	0.039805	0.00701564	0.147234	0.145927	0.213167	0.0695443	0.000720262	0.00941608	0.0446885	0.0182719	0.0541838	0.0223831	0.0149889	0.0192753	0.064794	0.225992	0.233519	0.130769	0.079082	0.0234186	-0.058548	-0.0537039	0.00611126	0.043284	0.0767431	0.0207401	0.0648564	0.0332012	0.0665303	0.0810446	0.027136	0.0308853	0.0464094	0.14296	0.175385	0.146517	0.0764555	0.0754307	0.019277	0.00831852	-0.0313186	-0.0155531	-0.0317105	-0.0697122
31	0.00021789	-0.00853642	-0.00273069	-0.000792643	0.0198618	0.0873845	0.0185044	0.110451	0.106715	0.0912537	0.0302412	-0.0115868	0.0992448	0.0395123	-0.0305645	-0.0321849	0.0225273	-0.0401659	-0.0321868	-0.00696657	0.171455	0.243804	0.141144	0.131507	0.0688222	0.0495893	0.00604304	0.037413	0.0407258	-0.00745272	0.0233599	0.0624739	0.0246298	0.145555	0.047668	0.0124649	0.0533296	-0.00899893	0.0343323	0.131675	0.0265661	0.0362443	0.0406393	-0.00351994	-0.0690832	-0.0843276	-0.10174	-0.106587	-0.152877
32	5.22698e-05	0.00647607	-0.000186774	0.0189181	0.0312569	0.0879645	0.119041	0.1343	0.173228	0.134413	0.174966	0.112357	0.124621	0.146654	-0.045652	-0.100542	-0.132676	-0.120433	-0.0907012	-0.015656	0.0636532	0.110713	0.0959831	0.0564075	0.00301727	-0.00554712	0.0108887	-0.00950492	-0.0579633	-0.0426073	-0.0460315	0.00653731	0.0410866	0.0651244	-0.077225	-0.0446044	-0.0379737	-0.0129256	-0.0248645	-0.0358154	-0.0927929	-0.0577499	-0.0565788	-0.109909	-0.176135	-0.132129	-0.133181	-0.0862064	-0.0739986
33	0.000167432	0.017012	0.0135594	0.00753927	0.0446497	0.106503	0.0578699	0.0532196	0.218023	0.0779614	0.0917188	0.0959287	0.1366	0.0814828	-0.046549	-0.163545	-0.148497	-0.155311	-0.0811587	0.0556387	0.087273	0.126012	0.027015	-0.0327392	-0.098211	-0.0602608	-0.0356455	-0.0255087	-0.0112534	-0.0415635	-0.0371664	-0.0810869	-0.0198153	-0.0825664	-0.102915	-0.0294786	-0.0480307	-0.0567265	-0.0274982	-0.0290783	-0.0970901	-0.0466977	-0.137869	-0.147124	-0.127534	-0.147685	-0.123139	-0.0401322	-0.0595358
34	0.000148991	0.0341413	0.0115117	-0.000530933	-0.0276218	0.00514313	-0.0783016	-0.0263201	0.0537668	0.0493375	0.00892191	-0.0526435	0.00175646	-0.0347185	-0.122121	-0.174412	-0.147576	-0.103905	-0.00176079	0.0450956	0.0254056	0.059541	0.0544116	-0.0224111	-0.083652	-0.0507539	-0.0269992	-0.0247397	-0.00608504	0.0188787	0.024598	0.0372973	-0.0756956	-0.156412	-0.106397	-0.100007	-0.0545354	-0.0501612	-0.0545485	-0.0512462	-0.0335319	-0.126856	-0.182399	-0.151186	-0.171135	-0.173236	-0.127486	-0.0407701	-0.0132981
35	0.00011651	0.0308742	0.0104287	0.00629754	-0.0157359	-0.040673	-0.0117423	-0.0556036	0.00543291	0.0226839	-0.119993	-0.166717	-0.0545085	-0.0397061	-0.0362875	-0.158438	-0.117708	0.0397307	0.104221	-0.0317103	-0.0424213	-0.0121195	0.0556872	0.0716973	0.0672314	0.0853111	-0.0066757	0.0369179	0.0638157	0.057026	0.0157643	-0.0316711	-0.0510702	-0.0378359	-0.154671	-0.10357	-0.0759625	-0.0909019	-0.0764789	-0.114283	-0.106298	-0.145923	-0.119652	-0.137034	-0.166261	-0.130974	-0.0982649	-0.000194522	0.00595709
36	5.14984e-05	0.021896	0.000204477	0.026493	0.00511357	0.0378616	-0.0276598	-0.0602491	0.0201939	-0.0442596	-0.0609439	-0.105031	-0.0454096	-0.0205388	-0.0574377	-0.16954	-0.0674906	0.0640027	0.0521952	0.0327166	0.0290923	0.0516172	0.0115809	0.0242245	0.0547947	0.0232852	0.0206753	0.0010714	0.0305033	-0.0411806	-0.0393792	-0.109878	-0.0656586	0.0139832	-0.0482024	-0.114856	-0.0878538	-0.0933554	-0.0836604	-0.0976287	-0.143844	-0.0832269	-0.0793225	-0.105825	-0.0880192	-0.03356	0.0238298	0.0443618	-0.00768753
37	-1.59294e-05	0.0163617	0.0242058	0.0183681	-0.00400451	0.001019	-0.0647049	-0.0678264	-0.0882704	-0.101232	-0.145315	-0.108727	-0.0870342	0.0176639	0.0216453	-0.0740986	-0.0768591	-0.0843764	-0.0457812	0.0523463	0.0436841	0.0853193	0.0708233	0.000669523	-0.0156715	-0.0227251	-0.0180722	-0.0183009	0.00813695	-0.0568982	-0.0799218	-0.100445	-0.116894	-0.119602	-0.0321895	-0.0410789	-0.0640441	-0.0550069	-0.0403964	-0.0672799	-0.0525179	-0.0841099	-0.053933	-0.0706053	-0.0324573	0.00746003	0.00324805	0.040168	0.077206
38	-5.64414e-05	0.0112191	0.0221566	-0.00260707	0.0316868	0.0357706	-0.0702093	0.0195089	-0.091321	-0.16863	-0.111074	-0.0793008	-0.00035225	0.136235	0.0532794	-0.0282822	-0.0979958	-0.14895	-0.105564	0.0548788	0.0848176	0.0702964	0.0296537	0.0413125	-0.0403315	-0.0274308	-0.0443023	-0.0172955	0.0139453	-0.0294699	-0.115167	-0.177806	-0.206929	-0.117348	-0.020087	-0.0180496	-0.0734863	0.00199398	-0.0551775	-0.0419695	-0.00571996	-0.0470686	-0.0635942	-0.0784176	-0.00615577	-0.0123364	0.0276804	0.0400338	0.0483245
39	1.74586e-06	-0.0058525	0.0329085	-0.0138717	0.0444555	0.0155135	0.0106745	0.0283192	0.0213897	-0.0754202	-0.130671	-0.0667625	0.065832	0.109488	0.112643	0.0296359	-0.0127232	-0.00629391	0.00862034	0.038222	0.0832577	0.0325188	0.00699266	-0.00164905	-0.0639542	-0.0528174	-0.0353765	-0.00056936	0.0491287	0.053894	0.105058	0.0142995	-0.0330458	0.00189875	-0.030631	-0.11965	-0.110697	-0.0913765	-0.0453191	-0.0732661	-0.00986651	-0.00601601	0.000139489	-0.0770161	-0.0579139	-0.0317449	-0.0136419	-0.0108077	0.00942652
40	4.11051e-06	-0.0334025	0.00413423	0.0223488	0.0220589	-0.0142107	-0.020923	0.00663698	-0.0291643	-0.102546	-0.206445	-0.144423	0.0091548	0.124548	0.0469891	-0.0661627	-0.0431235	0.00778845	0.0397191	0.0759812	0.0652906	0.0105959	0.00110169	-0.0430516	0.0154397	-0.0271347	0.0276464	0.0675765	0.0617399	0.0627702	-0.00241753	0.0245843	0.0631962	-0.0267925	-0.065805	-0.0183163	-0.0613169	-0.0117137	-0.00838593	-0.0289245	-0.0299543	0.00302575	0.0122945	-0.0798812	-0.0956119	-0.0180299	-0.0134389	-0.00488421	-0.0338318
41	0.000110442	-0.0380075	-0.0410054	0.0366349	0.0139153	0.00229002	0.0156061	0.0478718	-0.0549691	-0.0939363	-0.162862	-0.0881518	-0.00306691	0.0254419	0.0209389	0.0254278	-0.0980491	-0.0353887	0.0668446	0.0826103	0.0377046	-0.0395012	-0.0176278	0.0240646	0.0636223	0.0530156	0.131023	0.0803259	0.0430822	0.0302217	0.0355337	0.0418429	0.0801985	0.130443	0.0286042	0.0715742	0.0390329	-0.00835789	-0.000911649	-0.00207362	-0.00656188	0.0243335	0.0329711	-0.0155123	0.00436065	0.0104525	-0.0196992	0.0146857	-0.0157981
42	-7.02851e-05	0.00063524	-0.00998721	0.0492826	0.00755724	0.0344365	0.134225	0.00804488	-0.0271517	-0.024205	-0.0394932	-0.0393169	0.129681	0.0341489	-0.0119748	0.0109904	-0.0217711	-0.0221315	-0.0711543	-0.0509193	-0.0317049	-0.00872503	0.105072	-0.00979163	-0.00553522	0.0497862	0.12087	0.0737856	0.0212304	0.0313695	0.0382457	0.131729	0.214877	0.192616	0.0961281	0.0641782	-0.00568888	0.013333	-0.0404152	-0.09945	-0.0972788	-0.083179	-0.0103917	0.0129474	-0.0141673	0.0263793	0.0106645	-0.00365427	0.0101828
43	0.000165786	9.8059e-05	0.00754566	0.0487444	0.0460768	-0.00328185	-0.030917	-0.0772048	-0.128453	-0.101224	-0.031099	0.0341489	0.0264168	-0.0467028	-0.0201184	0.0217068	0.00481278	-0.0855213	-0.0398945	0.0492141	0.0596479	0.0691348	0.105307	0.114247	0.0121047	0.0733457	0.0722777	0.0750094	-0.0297557	0.0186674	0.0498525	0.183797	0.153852	0.0531976	0.0403893	0.022513	-0.0126133	-0.0311323	-0.0815134	-0.0835939	-0.0972673	-0.0639094	-0.0158238	-0.019127	-0.0422405	0.0480053	0.0677129	0.0366326	0.0439495
44	8.48777e-05	0.022347	0.0331157	0.0476141	-0.0207498	-0.0319123	-0.0312198	-0.0101346	-0.0268472	-0.0788132	-0.00672409	0.0923424	-0.0675589	-0.0962866	-0.0889827	-0.0614972	-0.0417325	0.0238791	0.1217	0.179721	0.176036	0.16005	0.132572	0.00315914	0.0402961	0.00652067	-0.0629628	-0.0496011	0.0433085	0.0756809	0.0911726	0.136191	0.10252	-0.0106801	-0.0254246	0.031244	-0.0231172	-0.0963217	-0.0723602	-0.0429151	-0.0492077	-0.0492625	-0.0805384	-0.0778557	-0.0439512	-0.0127062	0.0109128	0.0235189	0.000596448
45	4.4015e-06	0.0381887	0.037418	0.0452394	-0.0215565	-0.0145049	0.00317367	0.0362719	0.00440688	0.00799112	0.00507228	0.056164	0.00131837	0.0268166	0.0691726	-0.0206965	0.031262	0.122593	0.120942	0.134063	0.126728	0.0967066	0.0929571	0.0556885	0.028321	-0.0257175	0.0249851	0.113668	0.0715322	0.03036	0.0971388	0.128034	-0.0285496	-0.0928233	-0.0767806	-0.0769264	-0.0728363	-0.0499077	-0.041351	-0.0730925	-0.0736528	-0.0971468	-0.0491878	-0.0447149	-0.0188564	-0.0182891	-0.035608	-0.0673566	-0.00253202
46	-0.000173386	0.0411097	0.039276	0.047026	-0.0306432	-0.0114121	0.0098483	0.0212645	0.0361199	0.0306115	0.0181133	-0.0740027	-0.0119885	0.0911509	0.12674	0.0316872	0.0733474	0.00994269	0.0597138	0.14492	0.161928	0.0882533	0.0115538	0.0176338	0.0600771	0.0346343	0.108233	0.14769	0.102684	0.127276	0.0903982	0.0208276	-0.09154	-0.130411	-0.120719	-0.101107	-0.0536517	-0.0700395	-0.129034	-0.150842	-0.104926	-0.0398784	-0.0153939	-0.0363219	-0.0486392	-0.0335464	-0.00910764	-0.0313028	-0.0660635
47	-0.000173319	0.0359194	0.0424775	0.0166536	-0.0236702	-0.0293777	0.00883196	-0.00270251	-0.0026077	-0.0141285	0.0161719	-0.100858	-0.0336295	0.00710294	0.00962715	0.0611632	0.0631958	0.0580697	0.163718	0.243995	0.0726398	0.0805734	0.0443882	0.0504662	0.0846331	0.202455	0.240188	0.24067	0.117635	0.100366	0.0786263	0.0906829	-0.010105	-0.0452486	-0.0290594	-0.0204664	-0.0395346	-0.0508301	-0.125965	-0.0778921	-0.0639772	-0.0719588	-0.0708144	-0.075984	-0.0587791	-0.0283678	-0.0184743	-0.0148787	-0.0296661
48	1.87101e-05	-0.0118771	-0.000503791	0.0314592	-0.00150099	-0.0116023	-0.00921402	-0.0512378	-0.025994	-0.00662387	-0.108803	-0.0593844	0.0635025	0.040781	-0.00416919	-0.00195705	0.0545284	0.132092	0.220749	0.143156	0.0961458	0.0622361	0.0228189	0.0566147	0.0404772	0.123001	0.137201	0.114917	0.0991728	0.116879	0.102079	0.0840079	0.0621972	0.00126601	0.00663522	-0.0258455	-0.0511027	-0.0417931	-0.0487308	-0.0151572	0.0132857	-0.0112423	-0.0444455	-0.0160836	0.0564468	0.0590669	0.0652784	0.0843014	0.05817
49	-6.188e-05	-0.00831577	-0.00805234	0.0195318	0.00537555	0.0241862	-0.00203682	0.0357554	0.0984063	-0.0974014	-0.0486501	0.00786394	0.0702073	0.00258647	0.0259986	0.0341326	0.0128705	-0.0314579	-0.0420555	-0.00326857	0.000781238	0.0148916	0.0974901	0.0844447	0.091214	0.0349926	0.0282093	0.0933385	0.169577	0.145654	0.0631074	-0.0207868	-0.00433487	0.00981338	0.0172436	0.0180226	0.0326541	0.0179925	4.96705e-05	0.0561225	0.0913947	0.0479442	0.0312269	0.0644318	0.108452	0.0888017	0.0501671	0.0240233	-0.0104143
50	7.17644e-05	-0.00026371	-0.00908203	0.0251359	0.117018	0.110284	0.0608609	0.0490285	0.121985	0.132654	0.0213914	0.059694	0.020856	0.0447176	0.0979565	0.067461	0.0509532	-0.026488	-0.114514	-0.0783047	0.0726957	0.157303	0.102354	0.0362218	0.00382986	0.0577995	0.0480192	0.0649104	0.039115	0.00545277	0.0323507	0.016516	0.0668941	0.0925859	0.0729459	0.159332	0.107308	0.0306029	0.00848803	0.0466021	0.0536423	0.0124241	0.0273494	0.0726445	0.0771476	-0.00405415	-0.0009793	-0.0198784	-0.00848878
51	-0.000384859	0.0122656	-0.0428476	-0.0180922	0.101712	0.0898079	0.115729	0.0195785	0.123608	0.106401	0.0671925	0.0387719	0.0161499	0.0526751	0.0975732	0.110675	0.150025	0.0170899	0.0317448	0.0571428	0.0959331	0.0837085	0.0270165	-0.00646066	-0.0872876	0.00785419	0.103062	-0.0367494	-0.0649926	-0.00981479	0.0610555	0.114161	0.11371	0.0828464	0.129065	0.0711342	0.105182	0.091983	0.0357279	0.0453905	0.0609803	0.0597739	0.0475088	0.0616784	0.00124775	-0.00846553	-0.0504359	-0.0452114	-0.0196722
52	0.000386578	-0.0063303	-0.0287617	-0.0247721	0.0701395	0.189741	0.153463	0.0639678	0.0990926	0.152791	0.0103251	-0.0261788	-0.0241826	0.156085	0.153219	0.110948	0.146045	-0.00660604	0.036972	0.0813866	0.110967	0.121452	0.0709141	-0.00227733	-0.0138037	0.0779312	-0.0280527	-0.0945874	-0.00292161	0.017126	0.082559	0.0773527	0.0837386	0.144779	0.144476	0.101979	0.114215	0.110473	0.128017	0.0916813	0.0915945	0.0867834	0.0109096	-3.5315e-05	-0.00073972	-0.00212953	-0.0261382	-0.0250391	0.0192974
53	-9.53988e-05	0.026989	0.0170151	0.0139928	0.043055	0.0566691	0.0283778	0.00797819	0.146768	0.0360114	-0.0176439	0.0110714	0.0297369	0.20922	0.228532	0.0821052	0.0504533	0.15847	0.156029	0.101909	0.0801568	0.031527	0.128239	0.120931	0.0698173	0.0603375	0.0799981	0.0598165	0.00205157	-0.02993	-0.026468	0.0485634	0.0742878	0.075374	0.0149587	0.0294551	0.0826346	0.0762408	0.0688012	0.0558079	-0.00901237	-0.000998157	-0.0452808	-0.0473249	-0.0537297	-0.047618	-0.0437003	0.0642549	0.119468
54	-4.9981e-05	0.0319007	-0.00956602	0.05433	0.0451707	0.0599145	-0.0682727	0.112698	0.115755	0.0510306	0.0690585	0.0652793	0.123967	0.0730175	0.0160374	-0.036957	0.0654775	0.0499473	0.0646699	0.0676713	0.111638	0.0982961	0.189196	0.0535034	0.0564346	0.105489	0.181873	0.123917	0.0261763	0.0503666	0.0353028	0.030828	0.057322	0.0241169	-0.0101743	0.0225373	0.0182081	0.0278794	0.0542316	0.00751304	-0.0271776	-0.0427289	-0.0823104	-0.106817	-0.12422	-0.097272	-0.0205289	0.00606124	0.0603545
55	-4.78436e-05	-0.0345874	-0.0071594	0.0311001	0.0150152	-0.0778828	0.0168863	0.0403296	0.102049	0.0350388	0.0816039	0.216341	0.203062	-0.0487853	0.0143003	0.0416356	0.0190412	-0.00584682	0.0793025	0.150409	0.145636	0.169053	0.221781	-0.015718	-0.0392203	0.0375781	0.0622076	0.112207	0.0505704	0.00512089	0.0301678	0.0308378	-0.00626017	-0.0186454	0.00405	-0.0577088	-0.0396372	-0.0122956	0.0310916	0.0406645	-0.0105183	-0.0227533	-0.050008	-0.015226	-0.0205741	-0.0625288	-0.0279094	0.00699996	0.0844926
56	-6.47635e-05	-0.0597672	-0.0797485	0.012624	-0.0150077	-0.0432417	-0.104598	0.0470819	0.0401712	-0.0169024	0.106984	0.067256	0.051791	0.0796853	0.101628	0.194075	0.0704886	0.101488	0.161075	0.163076	0.0169077	0.101277	0.135298	0.0537326	0.0321995	0.0571325	0.152288	0.0932317	0.0677597	-0.0242622	-0.023037	0.0247006	-0.0426896	-0.0605948	-0.00736316	0.0302452	0.0565111	0.0207934	0.0611889	0.00750331	-0.0605737	-0.0747834	-0.0440431	0.0145432	0.0282395	-0.00331165	0.00629092	0.0356353	0.0978941
57	-0.000349746	-0.0700412	-0.035107	0.0540334	0.00153317	-0.0722715	0.041675	-0.0252298	-0.0787144	-0.0928679	0.0251552	0.0758011	0.132512	0.0987395	0.139719	0.15806	0.201783	0.219391	0.187963	0.133127	0.189521	0.212582	0.179027	0.158427	0.163238	0.178519	0.12058	0.07266	0.106283	0.0302501	0.0101913	-0.00916313	-0.0133263	0.0628304	0.0813816	0.0832158	0.0554193	0.0600158	0.0720209	0.0590137	-0.00408669	-0.0252825	0.0133426	0.0203273	0.0123292	-0.0479454	-0.0367769	0.00479056	-0.00664115
58	-0.000672929	-0.0300509	-0.0507038	0.0641947	0.0103185	0.0607843	0.0337419	-0.0273126	-0.0786203	0.318835	0.217073	0.244188	0.334729	0.296131	0.118251	0.1187	0.320496	0.354259	0.315828	0.266012	0.137641	0.180932	0.181912	0.193817	0.173926	0.0884539	0.123872	0.189454	0.131311	0.0612073	0.0570129	0.0786618	0.11461	0.115437	0.0834299	0.132998	0.106282	0.105943	0.0543438	0.0561577	0.0402192	0.00564948	0.0558213	0.0111544	0.0191109	0.0171772	0.0454772	0.0291716	0.0156532
59	-0.000214205	-0.0206794	0.045893	0.0490381	0.00464308	0.00849001	0.00456998	0.19798	0.340121	0.324732	0.317218	0.212359	0.227659	0.135026	0.0705799	0.0467719	0.11297	0.162666	0.16378	0.135523	0.143122	0.117168	0.144068	0.179114	0.204568	0.186106	0.1532	0.0303686	0.0237865	0.0801031	0.124885	0.147042	0.142707	0.13645	0.107689	0.0834102	0.0747521	0.0482385	0.0746807	0.0852414	0.0549363	0.0216198	0.0254753	-0.0186689	0.0420836	0.103777	0.0577546	0.0590827	0.0724194
60	0.000720325	-0.00034909	-0.0252112	0.0430037	0.122177	0.0773587	0.172853	0.190986	0.104074	0.238766	0.343796	0.208023	0.13364	0.0635288	-0.0417034	-0.0126998	-0.024062	-0.0336888	0.0782683	0.108097	0.129437	0.105998	0.115083	0.0993107	0.165056	0.16513	0.0887486	0.0898168	0.165398	0.147901	0.0853535	0.0766804	0.0910441	0.105792	0.0571543	0.0594633	0.071685	0.0570529	0.0342432	0.0467996	0.0339544	-0.0216194	0.00510137	0.0558955	0.0686376	0.0421333	0.0389436	0.0548495	0.100977
61	-6.67583e-05	0.0144056	0.0158559	-0.0332546	0.153518	0.0759004	0.107415	0.172634	0.224917	0.319048	0.388736	0.25536	0.166331	0.345285	0.104277	0.0118167	-0.07685	-0.00454864	0.00469797	0.0680626	0.108812	0.0857918	0.125383	0.168403	0.135047	0.146225	0.133907	0.177817	0.159609	0.0833173	0.061001	0.108833	0.133401	0.220354	0.0883215	0.0504193	0.0607042	0.0522197	0.0230165	-0.0113477	0.0306323	0.041309	0.0226772	0.00907269	0.0227089	0.0117251	0.00246716	0.043827	0.0794225
62	-5.08499e-05	0.00671311	-0.0351692	-0.0130759	0.0620113	0.142544	0.160289	0.215266	0.150499	0.322506	0.215307	0.232744	0.218294	0.219994	0.0675034	0.134815	0.11316	0.14201	0.193769	0.120905	0.153908	0.0615002	0.0973127	0.149686	0.226024	0.286584	0.203077	0.16173	0.0852292	0.100078	0.16234	0.174194	0.11618	0.10114	0.124702	0.0564418	0.0719553	0.069817	0.0507993	0.0231878	0.0183484	0.0429018	0.0203912	0.00723385	-0.000372838	0.0168028	0.00921081	0.039538	0.0592332
63	-0.000196911	-0.0197395	-0.150191	0.0397109	0.0224838	0.0294518	0.15213	0.151658	0.216135	0.237636	0.313512	0.424181	0.2183	0.143852	0.383075	0.12895	0.186751	0.231021	0.178671	0.219286	0.262041	0.182906	0.131223	0.134803	0.241202	0.176427	0.142638	0.0918158	0.0435944	0.0188853	0.104192	0.097196	0.0608018	0.0388619	0.0979999	0.125482	0.0650859	0.032973	-0.015288	0.00689117	-0.00681219	-0.00442377	0.0798662	0.108801	0.106572	0.109258	0.0969259	0.0605852	0.0280563
64	-5.49234e-05	0.00386357	-0.0220574	0.0534222	-0.0236032	-0.0227229	0.126723	0.276052	0.386726	0.164697	0.168837	0.199036	0.143913	0.243804	0.0472111	0.146051	0.147694	0.14044	0.109861	0.19067	0.310786	0.207452	0.127374	0.180187	0.0739492	0.0745653	0.0758746	0.0260645	0.0707634	0.046343	0.0836197	0.0561188	0.053838	0.100299	0.148353	0.139757	0.064124	0.00265782	0.0099445	0.0376936	-0.0650922	0.0163252	0.0878453	0.10075	0.106949	0.104047	0.0894808	0.0668836	0.0851364
65	-0.000299773	0.0355811	0.0620723	0.0151779	-0.0442579	0.0864206	0.21625	0.321323	0.303544	0.311329	0.336987	0.298448	0.0987078	0.0858957	0.0110223	-0.0348918	-0.0137792	0.0359827	0.0640724	0.0277561	-0.0816949	-0.0527982	0.101072	0.00332897	0.084142	0.0644052	0.0258545	0.0234326	-0.0572074	-0.0856612	-0.035183	-0.00129733	0.0314762	0.101403	0.181095	0.118825	0.0352674	0.0622335	0.115598	0.0716463	0.0126544	0.0256402	0.0663872	0.0692511	0.0460252	-0.00216705	0.0172496	0.0224836	0.0360671
66	-0.000195906	0.0317413	0.0101056	0.0241624	-0.0543789	0.0590686	0.0423477	0.146883	0.282136	0.159306	0.0938377	-0.0799515	-0.102167	0.100042	0.0204047	-0.0217514	-0.0537135	0.028625	-0.0195985	0.00467979	-0.0336185	-0.062513	-6.29921e-05	0.0315578	0.111023	0.0337659	0.0405983	0.0494934	-0.0498144	-0.033131	0.0189614	0.0120752	0.0470373	0.0879997	0.0400228	0.0113468	0.037404	0.0951511	0.120522	0.0868821	0.0316178	-0.017136	0.0392367	0.0578421	0.046281	0.033887	0.0692536	0.123266	0.0221168
67	-1.2582e-05	-0.0382794	-0.0731999	0.102418	-0.0439	-0.107447	-0.113522	-0.0236127	0.0848043	-0.046185	-0.0316733	-0.0908352	0.0193089	0.0645117	-0.0848586	-0.0962822	-0.0712034	-0.000293657	-0.0106097	0.172514	0.0875558	0.0778927	0.179071	0.17081	0.0830138	0.0725101	-0.0258767	0.0658186	0.05791	0.0455686	0.0946135	0.0729569	0.109576	0.115722	0.0784997	0.0979178	0.116454	0.118792	0.101744	0.0501261	0.0225883	0.0545355	0.101793	0.135964	0.144346	0.131926	0.0918947	-0.00767197	-0.0352747
68	-4.57148e-05	-0.0248156	-0.0229265	-0.0529038	-0.17541	-0.182084	-0.111061	-0.146895	-0.213637	-0.137755	-0.0600267	-0.0606338	-0.0225276	-0.00349916	-0.0827889	-0.106092	-0.0923697	-0.124496	-0.000838433	0.018273	0.0290347	0.0470406	0.0362743	-0.00873704	0.0135866	-0.0769955	-0.0284021	-0.0713257	-0.0446579	-0.0310138	0.0376681	0.156635	0.216721	0.102882	0.0445387	0.097028	0.0240583	0.00883063	0.024586	0.0312582	-0.00455995	0.0399142	0.114089	0.118306	0.140028	0.0565304	0.0164045	0.016865	0.0379515
69	-0.000307298	-0.0322323	0.0176722	0.0630741	-0.0692467	-0.106085	-0.27001	-0.20553	-0.188821	-0.0695282	-0.014602	-0.0923469	-0.124759	0.0428202	-0.0157821	0.0488308	-0.0253263	0.052597	-0.0425383	-0.129116	-0.0660435	-0.0522951	-0.0645948	-0.00767577	-0.0150662	-0.112382	-0.103563	-0.124286	-0.11607	-0.0195496	0.14054	0.234951	0.176426	0.1109	0.0805097	-0.0100208	-0.0740429	-0.0158142	0.0410304	0.00455973	0.0467293	0.0593469	0.0540329	0.0457584	-0.00767733	-0.00513251	-0.0122488	0.00449423	0.0999387
70	-0.000812869	-0.00246895	-0.00143421	0.0665209	-0.122533	-0.129455	-0.336826	-0.1456	-0.03387	-0.135158	-0.160259	-0.0702499	-0.147334	0.210625	0.0656847	0.156677	0.0100737	-0.0241404	-0.165763	-0.159993	-0.0821576	-0.0389436	-0.162432	-0.270634	-0.217563	-0.147723	-0.14048	-0.0393381	0.0376128	0.0687857	0.27965	0.282874	0.20769	0.0857072	0.0603731	0.0471296	-0.0664601	0.000723117	0.00814979	0.0511132	0.0764414	0.0369676	-0.00839101	0.0133064	0.0657871	0.0707462	0.0147864	-0.00108687	0.0670435
71	0.000166852	0.024406	-0.0827954	0.0332166	-0.0749641	-0.0810292	-0.329269	-0.33154	-0.382245	-0.282809	0.0661109	-0.0573875	-0.211613	0.141433	0.218473	0.147978	-0.095427	-0.118765	-0.0679321	-0.184368	-0.146856	-0.110485	-0.262635	-0.223566	-0.25425	-0.180581	-0.0992454	0.0195264	0.064648	0.0754653	0.116174	0.0825846	0.0569429	0.0383372	0.0163313	-0.0543556	-0.10314	-0.045388	0.0176268	0.0157411	-0.0315226	2.75629e-05	-0.0382266	-0.0232272	0.0905041	0.0976672	0.0658789	0.0135251	0.0837055
72	-0.000431425	0.027179	-0.0138213	0.33578	0.24173	-0.0309552	-0.050855	-0.328509	-0.406895	-0.268901	-0.166685	-0.13913	-0.053494	0.0473531	0.500633	0.345918	0.149687	0.0117826	-0.118256	-0.289216	-0.141041	-0.219068	-0.290006	-0.254369	-0.197035	-0.0865076	0.00699154	-0.0141648	0.00499744	0.0665005	0.074821	-0.0315982	-0.0104207	-0.0396509	-0.125727	-0.105408	-0.0489738	-0.0573546	-0.0579737	-0.0397417	0.000990528	-0.0534816	-0.0394054	-0.00428119	0.0621196	0.0437482	0.027588	0.0580292	0.101369
73	-0.00366535	-0.111468	0.0153354	0.517182	0.111694	0.597836	0.391732	-0.00226024	-0.288238	-0.181338	-0.0244182	-0.184237	-0.164101	0.0126032	0.279281	0.194735	0.211095	-0.134867	-0.279901	-0.290684	-0.264008	-0.345578	-0.267268	-0.132232	-0.0611476	-0.131246	-0.0707196	-0.123068	-0.0672842	-0.0398038	-0.0720901	-0.102546	-0.12156	-0.0978641	-0.0967377	-0.120559	-0.107637	-0.141435	-0.16199	-0.135665	-0.102796	-0.086212	-0.0261661	0.0118942	0.040863	0.0391989	0.0476268	0.122569	0.132872
74	-4.56165e-05	0.0539665	0.177769	0.565269	0.162469	0.22735	0.370351	-0.132047	-0.0990424	-0.292045	-0.224792	-0.145889	-0.00130826	-0.077162	-0.130917	-0.0179416	-0.246111	-0.252478	-0.215442	-0.230167	-0.232827	-0.191239	-0.128037	-0.0134922	-0.0340103	-0.075182	-0.135632	-0.108728	-0.111808	-0.121444	-0.049985	0.0237757	-0.0382925	-0.0837343	-0.0786173	-0.0625357	-0.0710375	-0.107185	-0.110576	-0.0976438	-0.0979452	-0.0566712	-0.028053	-0.0305395	-0.0134874	-0.0214739	0.0011423	0.0859224	0.128764
75	-0.000896093	-0.0261957	0.436067	0.0909248	0.182712	0.384455	0.569589	0.527518	0.196698	-0.173162	-0.263417	-0.1794	-0.198763	-0.251594	-0.251526	-0.149319	-0.166026	-0.200929	-0.21291	-0.273693	-0.164585	-0.102092	0.0880416	-0.0710077	-0.0499668	-0.101358	-0.199379	-0.164463	-0.0845944	-0.0655195	0.0367544	0.0844674	0.0332734	-0.0350115	-0.087397	-0.110914	-0.0876026	-0.0748842	-0.0637338	-0.0232987	-0.0290329	-0.0412083	-0.071637	-0.0445041	-0.00825567	0.0207761	0.0479434	0.145612	0.126025
76	3.72443e-06	-0.148365	0.332583	0.0633759	-0.210088	0.215761	0.266859	-0.168821	0.468646	0.514928	-0.0691275	-0.123994	-0.032991	-0.385738	-0.379089	-0.270251	-0.259934	-0.169518	-0.0631784	-0.173023	-0.146566	0.0180063	-0.0748111	-0.177268	-0.0750325	-0.104235	-0.135544	-0.105742	-0.0872338	-0.154658	-0.0515285	-0.0253215	-0.0235146	-0.0742256	-0.133957	-0.147114	-0.131544	-0.13929	-0.109842	-0.095559	-0.0790987	-0.0677846	-0.0851826	-0.0195174	0.0327428	0.0882763	0.127547	0.182565	0.155898
77	-5.40828e-05	0.0575828	-0.0174221	0.172364	-0.47086	0.0252067	0.1005	0.0647444	0.00179488	-0.378229	-0.220495	-0.380429	-0.31099	-0.365888	-0.334198	-0.252109	-0.0499254	-0.215799	-0.0491631	-0.113021	-0.143388	-0.0381197	0.0891648	0.100141	0.133696	-0.00650201	-0.122694	-0.0751874	-0.182184	-0.25971	-0.227643	-0.207017	-0.204096	-0.218207	-0.262384	-0.27804	-0.218104	-0.154702	-0.0506425	-0.0550103	-0.0858781	-0.144889	-0.0731146	0.024595	0.0875621	0.137629	0.100681	0.138069	0.151491
78	0.00198236	0.0644272	-0.162347	0.236021	0.0109232	0.207927	0.0898299	0.265887	0.0624391	-0.32324	-0.531869	-0.597	-0.407001	-0.471039	-0.412754	-0.359628	-0.234413	-0.324918	-0.11889	-0.131848	-0.176503	-0.0840624	-0.0708537	-0.108859	-0.046908	-0.195001	-0.21388	-0.243265	-0.241272	-0.209616	-0.182973	-0.196004	-0.275947	-0.227636	-0.282015	-0.213695	-0.128455	-0.0600857	-0.0777891	-0.0986626	-0.114738	-0.125977	-0.0724176	-0.0220909	0.0767622	0.0531474	0.0587312	0.108782	0.120481
79	0.00133114	0.767853	0.0821776	1.37502	-0.00962916	0.511364	0.11993	0.535207	-0.298888	-0.47242	-0.463626	-0.581748	-0.556857	-0.421776	-0.478295	-0.397356	-0.255155	-0.273216	-0.240958	-0.0532822	-0.238405	-0.176995	-0.0927966	-0.140238	-0.183274	-0.202783	-0.208515	-0.248945	-0.175043	-0.139246	-0.143535	-0.180901	-0.206526	-0.211107	-0.224466	-0.158601	-0.0655295	-0.0277793	-0.0668464	-0.121078	-0.152725	-0.120714	-0.108187	-0.0499696	0.112176	0.0535475	0.0234095	0.0794623	0.0597356
80	0.000861523	0.0578801	0.666544	1.1558	-0.321815	0.279283	0.55559	-0.531005	-0.658625	-0.629015	-0.553569	-0.637887	-0.453032	-0.338797	-0.283366	-0.308623	-0.264235	-0.277488	-0.165711	-0.112903	-0.258758	-0.215261	-0.156453	-0.127343	-0.185784	-0.198846	-0.213743	-0.17541	-0.149111	-0.141781	-0.188382	-0.107717	-0.175731	-0.18985	-0.224967	-0.176152	-0.106758	-0.0538635	-0.0540213	-0.00814481	-0.100764	-0.10032	-0.0815423	-0.0245522	-0.0207311	0.0244981	0.0321119	0.0478491	0.0710254
81	1.76973e-06	0.0480328	0.613235	0.89155	-0.285238	0.534419	-0.309052	-0.70766	-0.586444	-0.496548	-0.462185	-0.42033	-0.389762	-0.205719	0.0590088	0.0500628	-0.136925	-0.253361	-0.323727	-0.180128	-0.271601	-0.317752	-0.319976	-0.351625	-0.295051	-0.208625	-0.177121	-0.235949	-0.22319	-0.209628	-0.192308	-0.119302	-0.148981	-0.156661	-0.209732	-0.17374	-0.137156	-0.0797919	0.0252586	0.0473689	-0.0540823	0.0244443	-0.029229	-0.0189811	0.00705641	0.0805685	0.0627915	0.0594858	0.0464819
82	-0.000316367	-0.0478753	0.43274	0.854095	-0.250805	-0.0337588	-0.551779	-0.660614	-0.510942	-0.473569	-0.402339	-0.355199	-0.0836169	0.166775	0.239145	0.0562744	-0.228434	-0.438366	-0.375608	-0.223826	-0.320698	-0.392335	-0.404754	-0.331461	-0.294012	-0.293637	-0.269847	-0.214533	-0.184049	-0.1428	-0.141915	-0.168415	-0.202633	-0.1458	-0.0918061	-0.161028	-0.183775	-0.185352	-0.154456	-0.102971	0.0099312	0.00829732	0.00957974	-0.00771946	0.0179774	0.0484722	0.111356	0.118712	0.124361
83	1.14042e-05	-0.125127	0.291753	0.687603	0.529244	-0.498271	-0.479612	-0.672921	-0.411462	-0.483058	-0.272743	0.082686	0.266468	0.565115	1.04663	0.513206	-0.138256	-0.41937	-0.379399	-0.258949	-0.263172	-0.39281	-0.315294	-0.300109	-0.266856	-0.319324	-0.20261	-0.162687	-0.109153	-0.0270619	0.00916781	-0.0686482	-0.0982828	-0.144731	-0.164014	-0.205787	-0.245075	-0.201009	-0.153125	-0.138367	-0.0989914	-0.0349484	0.027972	0.0921498	0.0850729	0.145381	0.181713	0.233565	0.229497
84	-7.9321e-06	-0.0274916	0.633036	0.242095	-0.512866	-0.764646	-0.709413	-0.618463	-0.547838	-0.119081	0.36875	1.01339	1.05455	1.38702	1.58204	0.67888	-0.0327489	-0.274504	-0.493316	-0.525082	-0.47513	-0.454205	-0.361739	-0.272274	-0.353715	-0.342408	-0.321553	-0.223193	-0.125879	-0.0264839	-0.0789356	-0.12314	-0.192945	-0.199824	-0.142941	-0.206638	-0.208545	-0.18183	-0.124988	-0.084785	0.0113681	0.052327	0.0734617	0.117131	0.123823	0.235098	0.222591	0.346057	0.383868
85	-0.000222109	0.0742	0.552249	0.457385	-0.359888	-0.430556	-0.325673	-0.442589	-0.202632	0.449842	1.41299	1.6192	2.06519	1.78839	1.4201	0.523293	0.0540337	-0.277677	-0.46626	-0.560771	-0.540829	-0.532388	-0.480719	-0.290719	-0.321787	-0.392383	-0.37977	-0.346788	-0.267537	-0.16126	-0.0632086	-0.206804	-0.232532	-0.218034	-0.247767	-0.26463	-0.258872	-0.143527	0.0167673	0.00111377	-0.00361571	0.0546903	0.0608172	0.0755178	0.170216	0.241166	0.117366	0.168372	0.242048
86	1.2696e-05	0.0788077	0.395702	2.49671	-0.149347	-0.148666	-0.0867666	0.722116	0.859457	0.736785	0.942186	1.21548	1.5105	1.35895	1.61528	0.874649	0.224164	-0.10723	-0.366155	-0.512151	-0.553684	-0.448843	-0.323482	-0.361496	-0.329197	-0.414281	-0.444104	-0.401489	-0.253219	-0.243175	-0.265723	-0.297269	-0.317401	-0.322605	-0.340909	-0.309538	-0.262103	-0.142209	-0.0629103	-0.0656043	-0.0374565	0.109236	0.00776994	-0.0830588	-0.0254101	0.116097	0.197154	0.25947	0.344503
87	0.00171522	0.455647	0.585813	20.9235	-0.0631145	-0.0184341	0.791357	1.80145	1.40232	0.747846	0.544314	0.693657	0.95841	1.23261	1.04856	0.433379	-0.0539658	-0.255953	-0.404735	-0.527725	-0.55978	-0.341093	-0.248802	-0.310056	-0.355011	-0.437713	-0.409563	-0.357291	-0.236255	-0.209032	-0.283452	-0.267608	-0.290864	-0.33996	-0.43035	-0.30437	-0.24638	-0.226739	-0.164952	-0.0714065	-0.101707	-0.0881482	-0.117857	-0.17265	-0.195205	-0.0737439	0.0918012	0.2093	0.210761
88	-1.44421e-05	0.14805	4.74004	1186.28	-0.0450045	1.11463	1.75314	2.62301	3.01636	1.03825	0.204341	0.0813963	0.63102	0.675873	0.434502	-0.111672	-0.314207	-0.333824	-0.381136	-0.409422	-0.457834	-0.396814	-0.266617	-0.24226	-0.318211	-0.423237	-0.461441	-0.383512	-0.268082	-0.193439	-0.23084	-0.249973	-0.244382	-0.348951	-0.422734	-0.353594	-0.353965	-0.308709	-0.229763	-0.172172	-0.200514	-0.191263	-0.193362	-0.267959	-0.291338	-0.256319	-0.171825	-0.012697	0.0355012
89	0.000172454	0.300553	2.54294	459.816	0.374101	2.00228	2.86489	2.35282	1.85835	1.18119	0.087552	-0.00730089	0.261451	0.454411	0.218386	-0.05092	-0.269454	-0.320798	-0.335816	-0.319763	-0.440885	-0.369132	-0.293054	-0.249231	-0.33051	-0.479416	-0.415994	-0.330328	-0.274049	-0.189604	-0.253262	-0.291438	-0.316076	-0.355197	-0.393345	-0.419608	-0.342859	-0.279197	-0.253737	-0.262258	-0.237557	-0.237211	-0.244037	-0.258317	-0.290873	-0.305108	-0.246635	-0.152246	-0.0913603
90	-0.000959833	0.351529	195.741	318.807	0.622409	1.52974	1.6865	2.37522	2.61644	1.68004	0.339055	0.0850851	0.0397659	0.142395	0.239854	-0.0238747	-0.185321	-0.37874	-0.415948	-0.360336	-0.441269	-0.466057	-0.356432	-0.286726	-0.36058	-0.450964	-0.375211	-0.265283	-0.280498	-0.289522	-0.390159	-0.372611	-0.302537	-0.317889	-0.311049	-0.341594	-0.304969	-0.242004	-0.242822	-0.243836	-0.223514	-0.240008	-0.293761	-0.292949	-0.295119	-0.24429	-0.156014	-0.0639916	-0.00684256
91	0.000560223	0.22129	0.581346	1511.88	0.255186	1.45182	1.28557	1.67283	1.97389	1.30765	0.421392	0.22892	0.0070017	0.127965	0.53275	0.108894	-0.183271	-0.392656	-0.425639	-0.444799	-0.484537	-0.533223	-0.427485	-0.297939	-0.277963	-0.321411	-0.29704	-0.295304	-0.304167	-0.35392	-0.393442	-0.368414	-0.239144	-0.234048	-0.28814	-0.366237	-0.362427	-0.258273	-0.149801	-0.184376	-0.155115	-0.146914	-0.197335	-0.144715	-0.146372	-0.137871	-0.0384179	0.0531897	0.0634931
92	3.02865e-07	0.325787	4.01302	5272.31	-0.205569	1.53027	1.75151	1.10809	1.44138	0.924475	0.381119	0.255068	0.134786	0.259921	0.580455	0.0876868	-0.171621	-0.314842	-0.381802	-0.486908	-0.582709	-0.575404	-0.465356	-0.346629	-0.199353	-0.18175	-0.23971	-0.290006	-0.226662	-0.310355	-0.33003	-0.328143	-0.229329	-0.224704	-0.301368	-0.352281	-0.326887	-0.233423	-0.145061	-0.102704	-0.051436	-0.0128139	-0.0658351	0.0475326	-0.0228386	-0.00216697	0.0525022	0.0144026	-0.0614758
93	-2.89067e-06	0.109144	-0.909542	45.716	-0.492939	2.60147	1.59918	0.696026	0.159012	0.489275	0.263956	0.187191	0.222163	0.206675	0.397494	0.143291	-0.0352763	-0.0950001	-0.260921	-0.407275	-0.61433	-0.61714	-0.439244	-0.408046	-0.338436	-0.226069	-0.268643	-0.304511	-0.237552	-0.330307	-0.330448	-0.278007	-0.227035	-0.182351	-0.240208	-0.281216	-0.236854	-0.21693	-0.112813	0.0249785	0.0539379	0.114136	0.0612643	-0.00469271	-0.0926565	-0.093771	-0.118178	-0.133272	-0.145921
94	0.000347194	0.182675	0.405242	5.88937	-0.728173	1.93082	1.94132	0.561949	0.104982	0.378058	0.364844	0.177358	0.273839	0.39324	0.225487	0.210473	0.13451	0.106727	0.0354401	-0.135471	-0.440542	-0.586956	-0.5201	-0.425799	-0.338529	-0.281267	-0.301296	-0.29225	-0.26578	-0.298126	-0.289351	-0.301621	-0.330879	-0.338237	-0.362436	-0.303082	-0.292882	-0.123579	0.136123	0.117936	0.144458	0.283185	0.271616	0.0632193	0.00270266	-0.0398429	-0.168773	-0.22674	-0.249033
95	-0.00227042	0.141473	0.873976	0.386556	-0.860887	0.487729	0.837606	0.237789	-0.0271533	-0.309783	0.421725	0.301912	0.336764	0.452657	0.26424	0.223516	0.2811	0.187896	0.118396	0.169106	-0.0306575	-0.330128	-0.417642	-0.308337	-0.209385	-0.293584	-0.364936	-0.294625	-0.261223	-0.172358	-0.250205	-0.331815	-0.340326	-0.356688	-0.388704	-0.318261	-0.255539	-0.0428893	0.09227	0.0924735	0.227446	0.389157	0.370824	0.24368	0.15385	0.00103154	-0.126935	-0.201789	-0.232153
96	-0.000396998	0.194592	1.89803	0.296064	-0.88507	-0.100701	0.0917939	0.43816	-0.228813	-0.233697	0.434758	0.400918	0.455327	0.411944	0.216437	-0.0813673	-0.0752216	0.172339	0.20948	0.235737	0.108479	-0.128289	-0.245793	-0.250391	-0.18699	-0.27381	-0.231425	-0.259147	-0.249723	-0.183921	-0.296255	-0.342073	-0.382959	-0.360417	-0.401624	-0.28334	-0.174745	-0.0940183	-0.0751962	-0.0352855	0.0769985	0.186536	0.243555	0.218048	0.0613774	-0.0445373	-0.0833845	-0.116788	-0.140582
97	-5.68582e-05	0.331955	4.37148	1.09044	-0.768185	-0.135474	-0.123973	1.43682	0.410087	0.0765988	0.528873	0.476937	0.459135	0.251052	0.0192118	0.0361866	0.000314168	0.0453052	0.086106	0.0857405	0.0803058	-0.180372	-0.305736	-0.229157	-0.165078	-0.197987	-0.21457	-0.330646	-0.355439	-0.404688	-0.410343	-0.350069	-0.319656	-0.315027	-0.273016	-0.111326	-0.0499275	-0.0986797	-0.0166174	0.0523184	0.115121	0.103247	-0.023107	-0.0371193	-0.0399081	-0.0135162	0.0966027	0.102915	0.0139285
98	-7.49498e-05	0.298759	3.06115	2.0184	-0.405798	0.42405	0.486419	2.5692	0.643522	-0.148289	0.292806	0.562563	0.360073	0.102489	-0.0565506	-0.240102	-0.213412	-0.222822	-0.159548	0.0280278	0.0208879	-0.139711	-0.272562	-0.232432	-0.194536	-0.161084	-0.239128	-0.417013	-0.3776	-0.457139	-0.464333	-0.39878	-0.35156	-0.249818	-0.14291	0.0310422	0.15767	0.134916	0.211843	0.230215	0.366435	0.238353	0.0823716	0.00819418	-0.0932675	-0.0244734	0.11291	0.0301533	-0.0937314
99	1.2454e-05	0.274801	2.48111	78.8771	-0.388867	-0.620349	-0.00361545	-0.0693179	-0.238526	-0.260516	0.395935	0.472401	0.260437	0.0872163	-0.158058	-0.340264	-0.41582	-0.374968	-0.368173	-0.204667	-0.0861713	-0.0684041	-0.183022	-0.19451	-0.197593	-0.200677	-0.237939	-0.317435	-0.333856	-0.439931	-0.421402	-0.400989	-0.269317	-0.133723	-0.108551	-0.0355224	0.0471145	0.0468871	0.156522	0.315513	0.401158	0.3463	0.189105	0.10109	0.0633586	0.0112623	-0.00718849	-0.0728459	-0.124994
100	1.78299e-05	0.280981	2.37587	20.9343	-0.804857	-0.892724	-0.59781	-0.349643	-0.302602	-0.443976	0.499928	0.314132	0.144347	0.226055	0.0681446	0.0224928	0.0221331	0.115523	-0.0920728	-0.150639	-0.012347	-0.0143073	-0.0601008	-0.0725034	-0.0818225	0.0298794	-0.0521632	-0.201363	-0.248301	-0.264599	-0.282401	-0.215347	-0.135721	-0.0978679	-0.169756	-0.173366	-0.139511	-0.106313	0.0780583	0.306711	0.477199	0.31072	0.142376	0.123403	0.126044	0.0401461	-0.0171829	-0.0370091	-0.011756
101	3.07564e-05	0.296251	2.1593	2.03894	-0.841347	-0.914427	-0.76633	-0.417475	-0.21955	-0.373413	0.81001	0.678328	0.0483042	0.0718317	0.0354102	0.0831542	0.215142	0.541164	0.7626	0.163225	0.173136	0.43604	0.321668	0.253662	0.0786222	0.276278	0.267699	0.0436881	-0.10131	-0.188545	-0.280025	-0.264748	-0.215343	-0.169464	-0.234624	-0.270657	-0.243418	-0.237231	-0.130454	-0.012097	0.136897	0.200338	0.257397	0.187851	0.167751	0.019323	-0.00397439	-0.0185798	-0.0397362
102	1.87458e-05	0.347657	1.54269	-0.986842	-0.897342	-0.903447	-0.716717	-0.627541	-0.339851	-0.192623	-0.0494664	0.323271	-0.0723762	-0.0114566	-0.0268827	-0.0578073	0.12566	0.702142	1.21623	0.866138	0.527971	0.692744	0.690151	0.287633	0.0709868	0.104549	0.312936	0.228978	0.0388715	-0.130404	-0.352102	-0.274062	-0.19022	-0.165632	-0.286685	-0.170234	-0.0265024	-0.136626	-0.142935	-0.100465	-0.101061	0.0132101	0.0747011	0.132571	-0.00244276	0.0701037	0.0364543	-0.00884784	-0.0311585
103	0.00335639	0.360923	1.06184	-0.983927	-0.873186	-0.879154	-0.784081	-0.705192	-0.562499	-0.467858	-0.411535	-0.484755	-0.189304	-0.165532	-0.121488	-0.056098	0.129364	0.626355	1.58067	1.69406	1.029	0.836767	0.986577	0.484181	0.267869	0.160608	0.288647	0.319078	0.0909751	-0.129863	-0.17475	-0.149224	-0.0877089	-0.160464	-0.145896	-0.0178079	-0.00141769	-0.139977	-0.135751	-0.0976619	-0.0495589	0.0659898	0.163151	0.11317	0.0388362	0.0771933	-0.0120949	0.0823732	0.0431304
104	2.56175e-05	0.287911	1.28049	-0.968034	-0.840135	-0.864521	-0.798148	-0.764693	-0.723837	-0.612831	-0.659156	-0.678064	-0.450966	-0.207826	-0.235495	-0.109067	0.0999105	0.470531	1.40861	2.22607	1.89216	1.30696	1.00479	0.493111	0.319633	0.338402	0.278082	0.13981	0.0447874	0.0150268	-0.00408276	-0.0249819	-0.107784	-0.22449	-0.111848	0.0597005	-0.0742258	-0.147991	-0.230942	-0.222623	-0.0883164	0.0282084	0.0369478	-0.00875177	-0.0415903	-0.0194183	-0.0910817	-0.0810152	-0.092791
105	-1.53012e-05	0.0354272	0.944763	-0.938058	-0.808909	-0.855383	-0.864523	-0.82048	-0.766547	-0.733811	-0.720712	-0.651047	-0.421754	-0.217335	-0.0680133	-0.145805	0.00011881	0.30299	0.829274	1.57888	1.76207	1.459	0.95503	0.564611	0.347911	0.249418	0.210363	0.14386	0.0476694	0.0774039	0.0375087	0.0415431	-0.139513	-0.218335	-0.112957	0.14565	0.0736364	-0.189505	-0.269759	-0.282125	-0.230098	-0.153004	-0.134141	-0.0978348	-0.15417	-0.11252	-0.0674007	-0.0755472	-0.0889797
106	1.12287e-05	-0.389459	-0.933427	-0.795492	-0.682421	-0.858254	-0.877763	-0.853659	-0.826457	-0.753531	-0.611741	-0.593515	-0.376866	-0.0653219	0.221696	0.278697	0.289608	0.362665	0.635036	1.10038	1.48707	1.40972	1.09598	0.826415	0.454528	0.343607	0.335491	0.164203	0.0493875	0.141635	0.134115	0.0839394	-0.15521	-0.225919	-0.163804	-0.0812658	-0.0707413	-0.321647	-0.351257	-0.278358	-0.144921	-0.0753552	-0.0664259	-0.0636937	-0.144587	-0.1357	-0.122206	-0.100041	-0.148913
107		-1	-0.875182	-0.680408	-0.4662	-0.699881	-0.834311	-0.830523	-0.780986	-0.703283	-0.555054	-0.500653	-0.338118	-0.0708738	0.0651724	0.264373	0.428402	0.590445	0.662193	0.811092	1.07875	1.22622	0.960571	0.876364	0.512275	0.341005	0.388391	0.239066	0.175829	0.134155	0.188535	0.0740252	-0.0698241	-0.212461	-0.349817	-0.445252	-0.383997	-0.298847	-0.273726	-0.179129	-0.0871196	-0.138147	-0.13164	-0.170048	-0.137741	-0.138136	-0.153798	-0.13887	-0.256073
108		-1	-0.835647	-0.350351	-0.162664	-0.437797	-0.747455	-0.772655	-0.657717	-0.593282	-0.4974	-0.457228	-0.463323	-0.26019	-0.0383733	0.0837976	0.387899	0.620914	0.779957	0.722927	0.758922	1.06782	1.14821	0.80232	0.48582	0.251649	0.346049	0.322246	0.244249	0.12552	0.212378	0.133155	-0.018477	-0.229526	-0.446862	-0.493811	-0.324815	-0.105043	-0.0404299	0.00521302	-0.134829	-0.122607	-0.193898	-0.116262	-0.0285307	0.0223312	-0.0778066	-0.0415253	-0.226073
109			2.24119	-0.519211	-0.144815	0.0556232	-0.539352	-0.628503	-0.54502	-0.366627	-0.133008	-0.197405	-0.430549	-0.426352	-0.165708	-0.0225319	0.293223	0.367675	0.458016	0.698975	0.891951	1.20859	1.47808	1.16529	0.761541	0.47357	0.371878	0.312382	0.214175	0.237074	0.207699	-0.0267172	-0.147695	-0.242485	-0.273081	-0.223368	-0.068717	-0.0117602	0.0663026	0.0230015	-0.0707007	-0.0799871	0.00961486	-0.031767	-0.0560399	-0.0277257	-0.0770093	-0.0770196	-0.0373812
110			6.47221	0.111542	-0.316092	0.202482	-0.324095	-0.394254	-0.476902	-0.2921	0.188515	0.335924	-0.0143756	-0.301014	-0.240812	-0.115446	0.0506122	0.0808173	0.28336	0.519803	0.782024	1.09229	1.30867	1.18316	0.774108	0.431966	0.307662	0.275255	0.248332	0.14397	0.15082	-0.0740662	-0.144435	-0.235212	-0.234395	-0.276872	-0.268043	-0.265454	-0.153002	-0.0723534	-0.135796	-0.094413	0.0199145	-0.0452697	-0.134848	-0.092281	-0.130719	-0.103189	-0.0726231
111		-1	9.53048	-0.0249711	-0.303353	-0.200558	-0.27085	-0.156693	-0.369304	-0.255165	0.161189	0.724547	0.893164	0.52355	0.175493	0.0719403	0.11542	0.202328	0.214987	0.314286	0.416927	0.564254	0.783921	0.774628	0.465271	0.271387	0.0875968	0.198084	0.0713891	-0.0482416	-0.063765	-0.125093	-0.156215	-0.262427	-0.299855	-0.267063	-0.179461	-0.258738	-0.283977	-0.2231	0.0321797	0.0543678	0.00067158	-0.109889	-0.161438	-0.139078	-0.166209	-0.128009	-0.045728
112			4.70102	2.06361	0.865791	0.179267	-0.407423	-0.242228	-0.173013	-0.191417	0.164543	0.407375	0.652106	1.27128	0.669532	0.126088	0.0831686	0.123002	0.202386	0.134203	0.0596086	0.11789	0.358681	0.534293	0.414756	0.350322	-0.0383091	-0.0258878	0.0148728	-0.119378	-0.220479	-0.241672	-0.280586	-0.258695	-0.285673	-0.203926	-0.197265	-0.218992	-0.233996	-0.197875	-0.122476	-0.143315	-0.201232	-0.083415	-0.161208	-0.147626	-0.103572	-0.0841886	-0.112903
113			24.5468	6.57801	0.661742	0.217569	-0.28182	-0.0224452	0.0784227	0.0380625	0.184311	0.357848	0.367682	0.562735	1.10325	0.530056	0.13229	0.0211563	0.0129457	0.0197005	0.0307076	0.0805791	0.107628	0.330967	0.250208	0.12888	0.0655518	-0.0655501	-0.0817214	-0.00885344	-0.0584478	-0.171042	-0.170441	-0.183444	-0.243828	-0.214854	-0.169328	-0.241063	-0.240554	-0.176428	-0.308567	-0.331484	-0.291345	-0.119446	-0.0953191	-0.0934449	-0.155556	-0.081821	-0.105435
114		-1	143.309	9.82032	0.0906182	0.220293	-0.32012	0.202317	0.289987	0.262327	0.571019	0.421798	0.330422	0.250799	0.485414	0.796015	0.282687	0.0625307	0.0801215	-0.017377	0.0438802	0.106353	0.0705279	0.0365817	0.0461229	0.0725912	0.141528	0.0762795	-0.0147958	-0.0090259	-0.0863378	-0.0783187	-0.125011	-0.139895	-0.192573	-0.250528	-0.241673	-0.289207	-0.304494	-0.37786	-0.391234	-0.286476	-0.200435	-0.147662	-0.449942	-0.202775	-0.254934	-0.112375	-0.0979693
115			66.2467	5.95124	0.0268043	-0.0242564	-0.28874	0.349927	0.60848	0.596465	0.684747	0.406502	0.275076	0.187992	0.158582	0.436701	0.54392	0.330335	0.184599	-2.61417e-05	-0.0573534	0.0739573	0.0741826	-9.34567e-05	-0.0172635	-0.090548	-0.0747869	-0.0310251	0.026246	0.0205547	-0.112576	-0.167109	-0.0905078	-0.172308	-0.194949	-0.27755	-0.241412	-0.286678	-0.385673	-0.300164	-0.381508	-0.269565	-0.185791	-0.104045	-0.218758	-0.311258	-0.219308	-0.127295	-0.0686137
116		-1	14.3712	-0.505445	-0.281812	0.30822	-0.274931	0.47875	0.816648	0.462054	0.406236	0.344031	0.208672	0.09626	-0.0354565	0.0101428	0.0076548	0.508602	0.551907	0.234003	0.084902	0.102905	0.0256919	-0.041856	-0.088307	-0.0737801	-0.0986313	-0.0611597	-0.0280487	-0.0340769	-0.0488677	-0.103889	-0.132275	-0.215761	-0.224887	-0.385865	-0.337866	-0.330182	-0.389234	-0.32647	-0.412792	-0.270054	-0.115617	-0.0756142	-0.253498	-0.293383	-0.15183	0.0108322	0.0096354
117		-1	9.59004	-0.0987419	0.608039	0.433967	-0.176751	0.491413	0.795824	0.436841	0.266204	0.38059	0.244968	0.0647332	-0.001881	0.13311	0.0327639	0.138618	0.683605	0.723574	0.511318	0.373742	0.250216	-0.00209764	0.0265902	-0.0665477	-0.137443	-0.100136	-0.0620551	-0.0414829	-0.015441	0.00481038	0.0235976	-0.0516277	-0.196535	-0.420113	-0.399009	-0.397053	-0.466488	-0.400831	-0.34497	-0.184554	-0.144891	-0.158282	-0.380331	-0.333406	-0.0391604	0.0507569	0.0191551
118		-1	10.6555	0.349326	0.99056	0.398303	0.360184	0.698789	0.906429	0.443308	0.172467	0.230753	0.308762	0.155621	0.0869429	0.11419	0.160824	0.230282	0.275421	0.475135	0.354459	0.19964	0.287124	0.282971	0.243315	0.131472	-0.127573	-0.164056	-0.0456835	-0.0231303	-0.052063	-0.116979	-0.0854855	-0.00709177	-0.172755	-0.350131	-0.393496	-0.354477	-0.478562	-0.402227	-0.323834	-0.27107	-0.207578	-0.179109	-0.382211	-0.304544	0.031582	0.0866546	0.239407
119			20.6166	-0.000314056	0.592282	0.672591	0.628652	0.658364	0.504378	0.269457	0.113864	0.101803	0.190917	0.0681039	0.185078	0.0826125	0.0690772	0.117265	0.126408	0.145883	0.291614	0.292976	0.301112	0.439053	0.675449	0.308663	-0.000130721	-0.0891529	0.045104	0.0743002	0.0203373	-0.0647286	-0.077557	-0.0115453	0.0207222	-0.159895	-0.309512	-0.349887	-0.449854	-0.461428	-0.395217	-0.349032	-0.200989	-0.223563	-0.280866	-0.274004	0.0500992	0.346004	0.436439
120			-0.671548	0.124252	0.720617	0.634411	0.337354	0.210277	0.46824	0.238478	0.187459	-0.0088142	0.121815	0.00674446	0.0409466	0.0536322	-0.0749113	0.0247526	0.0941342	0.153824	0.29923	0.325319	0.376939	0.528173	0.69701	0.82213	0.493175	0.108539	0.0828543	0.0810534	0.0174311	-0.00638545	-0.0750948	-0.0263066	0.0380131	-0.0841261	-0.153731	-0.226251	-0.482534	-0.421705	-0.407409	-0.263125	-0.241863	-0.147267	-0.208584	-0.244323	-0.0876202	0.000456864	-0.216069
121		-1	-0.93173	-0.195307	0.683546	0.360736	0.401067	0.135921	0.184225	0.237359	0.0703076	-0.0332664	0.0552024	0.0308349	-0.0232199	0.00642131	-0.0314794	-0.0358288	0.0996234	0.226853	0.164962	0.160333	0.15747	0.130606	0.201935	0.307461	0.24637	0.127402	-0.0166072	-0.0506019	0.0614352	0.141652	0.142104	0.151228	0.0423176	-0.125309	-0.141617	-0.157295	-0.319745	-0.401599	-0.333299	-0.265052	-0.229878	-0.237431	-0.114457	-0.111079	-0.0771225	-0.0639682	-0.0949199
122		8.57872	0.265903	1.18899	0.387667	0.32691	0.371716	0.150689	0.0581742	0.0436867	0.0601984	-0.149376	-0.144412	-0.0282389	0.0127841	-0.0102389	-0.0512423	-0.0347647	-0.0378786	-0.0232756	-0.00161903	-0.091816	-0.125924	-0.134428	0.0048971	0.147217	0.148951	0.137356	0.0635348	0.0787154	0.420992	0.537233	0.276467	0.323763	0.162002	-0.136364	-0.208252	-0.142863	-0.190029	-0.34365	-0.331093	-0.290698	-0.271139	-0.263335	-0.13202	-0.0336301	0.038359	-0.00782028	0.0754766
123		-0.826523	13.8659	0.875518	0.242576	0.171871	0.237471	0.114383	0.0771385	0.0236423	0.00919212	-0.0558851	-0.112691	-0.0481872	0.0249441	0.0516189	0.00454285	-0.0827613	-0.0180503	0.0783338	0.0662817	-0.102806	-0.0622511	-0.0619802	-0.140131	0.136674	0.0375629	-0.0108641	0.200173	0.212604	0.336771	0.220685	0.200425	0.225105	0.160684	-0.128656	-0.226439	-0.177461	-0.15437	-0.248398	-0.260115	-0.283327	-0.225941	-0.234659	-0.15114	-0.162457	-0.0256558	0.0336865	0.136573
124		2.0896	-0.0740159	-0.0502836	-0.00448967	0.122483	0.178908	0.0894114	-0.0754855	0.0391456	0.0381465	-0.0770362	-0.13746	-0.0686668	-0.00559893	0.00576715	0.0323902	0.0306346	0.0627474	0.0539912	0.220032	0.0235667	-0.0401598	-0.138927	-0.19171	-0.0601474	0.00632684	0.0408267	0.141052	0.0640101	0.192251	0.137971	0.062696	-0.0211015	0.193205	-0.028251	-0.15514	-0.197775	-0.151492	-0.0913633	-0.0605085	-0.135271	-0.211399	-0.28772	-0.239085	-0.191479	-0.150341	-0.00696063	0.0642114
125		-0.796635	-0.614008	-0.355178	0.0553355	-0.0656719	-0.0018517	-0.0281585	0.112512	0.020821	-0.03815	-0.137393	-0.176616	-0.23714	-0.19223	-0.0919846	0.0475455	0.111972	0.288321	0.46131	0.191561	0.286076	0.338382	0.138345	0.156757	0.103805	0.0314725	0.0198916	0.0241181	0.0342849	-0.0173886	0.256311	0.106315	-0.0364555	0.0722635	-0.0353585	-0.112004	-0.220661	-0.108473	-0.0572786	-0.116047	-0.0284701	-0.214606	-0.270355	-0.30322	-0.243792	-0.228215	-0.121431	-0.0813597
126		1.0972	-0.745325	-0.402252	-0.253021	-0.207907	-0.297124	-0.0937911	0.162802	0.264955	0.112762	-0.168452	-0.319841	-0.411567	-0.426941	-0.330718	-0.290814	-0.11582	-0.0220543	0.18482	-0.169301	-0.0663356	0.323904	-0.118936	-0.0806726	0.101095	-0.0275787	-0.0983653	-0.0788949	-0.0503706	0.126715	0.184932	0.165174	0.0396075	-0.017256	0.0647653	-0.0151403	-0.136472	-0.0375483	0.0375348	-0.0522939	0.0985602	-0.147169	-0.326968	-0.365943	-0.339956	-0.269618	-0.201726	-0.228862
127		-1	1.11722	-0.250955	-0.0247961	-0.193549	-0.419334	-0.188735	1.08378	0.172723	0.174311	0.041478	-0.336427	-0.478167	-0.486983	-0.367418	-0.285339	-0.235433	-0.210625	-0.287677	-0.297895	-0.229148	0.0815571	-0.0607215	-0.105952	-0.0433746	-0.0188817	0.0306023	0.13277	-0.0726184	-0.0668631	-0.153368	0.0019751	-0.0902818	-0.0525005	-0.0246705	-0.0218864	0.0397651	-0.035028	-0.0672662	-0.00307033	0.0378522	-0.0154014	-0.204319	-0.305422	-0.34806	-0.331528	-0.245115	-0.300347
128	0.000262793	0.144767	0.277593	0.490475	0.681232	-0.0682422	-0.408573	-0.431912	0.100391	0.91537	-0.206153	-0.348742	-0.366376	-0.519119	-0.446726	-0.372662	-0.226474	-0.209585	-0.0791839	-0.176914	-0.186221	-0.203832	-0.128875	-0.200654	-0.0897258	-0.0619261	0.0190658	0.0155452	0.124395	0.0725	-0.0478799	-0.0794712	-0.0752739	-0.249988	-0.186633	-0.075625	-0.0285995	0.0803205	0.0909455	0.0129673	-0.0740502	-0.00989081	-0.0106471	0.08466	-0.014585	-0.223956	-0.257301	-0.291991	-0.396369
129	0.001386	0.00240624	0.0236669	0.0783896	0.0542079	-0.0305568	-0.494402	-0.532506	-0.36021	0.911623	1.37229	-0.0761742	-0.461608	-0.426695	-0.353863	-0.371096	-0.174778	-0.114313	0.00931105	0.210877	0.0201483	-0.120662	-0.0926543	-0.231648	-0.0300133	0.00183682	0.0560133	-0.00281973	0.0175889	-0.111636	-0.338142	-0.350512	0.0737798	-0.0204956	-0.136696	-0.11458	-0.0857314	-0.0970081	-0.0237307	-0.0961381	-0.109562	-0.0148966	0.00662485	-0.0506869	-0.0205704	-0.0804767	-0.121294	-0.295951	-0.33719
130	-0.0001665	0.00626547	-0.00573633	0.284944	0.659908	-0.0632698	-0.532201	-0.60217	-0.505378	-0.299458	0.336471	-0.0352482	0.0295849	-0.429383	-0.382129	-0.182207	0.12489	-0.0628639	-0.104989	-0.123132	-0.144667	-0.249554	-0.0286355	0.0246394	0.00932961	0.185195	0.19971	0.223139	0.185161	-0.254295	-0.43415	-0.134565	0.126687	-0.0965617	0.0121174	-0.0755464	-0.0558175	-0.076529	-0.0366495	-0.1655	-0.203905	-0.27093	-0.306231	-0.283768	-0.165957	-0.218191	-0.121145	-0.168746	-0.251402
131	1.58423e-05	0.182666	0.0461785	-0.134926	0.210135	-0.332115	-0.77912	-0.666854	-0.574433	-0.302352	-0.436497	-0.37295	-0.153044	-0.278382	-0.154087	-0.198587	-0.256044	-0.235444	-0.342931	-0.331285	-0.300769	-0.131017	0.0319596	0.220912	0.0391753	0.00855314	0.00915324	0.0470342	0.15663	-0.0157718	-0.100396	-0.0632342	0.0544751	-0.0881315	-0.12626	-0.290257	-0.201299	-0.341233	-0.125204	-0.169468	-0.193828	-0.349877	-0.345238	-0.382096	-0.186163	-0.108682	-0.156595	-0.201047	-0.230913
132	0.000180268	-0.155679	-0.0135309	-0.0588026	-0.0212497	0.0647715	-0.10492	-0.689998	-0.510586	-0.463511	-0.488831	-0.354767	-0.252557	-0.445963	-0.440132	-0.365798	-0.493521	-0.575392	-0.266019	-0.286325	-0.273252	-0.261711	-0.0221237	-0.0246324	-0.117681	-0.113019	-0.0224418	-0.0845647	0.231534	0.132036	0.14045	0.134595	0.0715008	-0.0341413	-0.302913	-0.458712	-0.372665	-0.387591	-0.327534	-0.14046	-0.174451	-0.284968	-0.284235	-0.39897	-0.393068	-0.129444	-0.15195	-0.200803	-0.210791
133	-0.00019325	0.039007	0.142716	-0.19003	0.703451	-0.281799	0.223952	-0.451961	-0.493116	-0.600695	-0.704271	-0.600013	-0.532791	0.0537125	-0.167169	0.40635	-0.0443163	-0.266832	-0.276826	0.110286	-0.120859	-0.247881	-0.286974	-0.0902614	-0.25103	-0.156505	-0.122677	-0.0983317	0.16746	0.167894	0.229046	0.0897229	0.0686932	-0.0877323	-0.318883	-0.386767	-0.186966	-0.237365	-0.171055	-0.187476	-0.162699	-0.230262	-0.270369	-0.299753	-0.417503	-0.239049	-0.237903	-0.223486	-0.214444
134	0.000345402	0.0209596	-0.772371	-0.259093	0.0336806	5.17048	2.85842	0.187824	-0.350598	-0.515186	-0.679694	-0.410796	-0.507977	-0.265005	0.919155	0.82273	1.70711	1.57837	0.417395	0.164248	0.0837846	-0.16349	-0.271124	-0.313075	-0.106155	-0.142795	0.0742164	-0.118017	0.00303582	0.0808508	0.315245	0.128214	-0.0374949	-0.201901	-0.388258	-0.378213	-0.283791	-0.107516	-0.0559263	-0.181475	-0.0980634	-0.128627	-0.273582	-0.343672	-0.3848	-0.317751	-0.31552	-0.279419	-0.201303
135	6.68737e-05	0.0704257	-1	-0.607284	0.0152613	0.387343	0.740205	-0.209627	-0.302833	-0.496555	-0.644949	-0.567279	-0.208226	-0.299297	0.24441	0.459692	1.61054	3.5286	1.45611	0.374932	0.501054	0.149348	-0.079454	-0.449983	-0.150311	-0.144309	0.0338143	0.188971	0.117398	0.120999	0.173759	0.154204	0.0238474	-0.213383	-0.424146	-0.40542	-0.359253	-0.0722909	-0.125878	-0.188333	-0.183361	-0.0726811	-0.165685	-0.279444	-0.404213	-0.365868	-0.318957	-0.252207	-0.227132
136	2.49823e-05	-0.00179518	-0.00198924	-0.12666	0.296181	-0.153756	-0.0573269	0.70356	-0.160659	-0.234677	-0.749215	-0.756487	-0.438714	0.0376375	0.0808664	1.59864	1.08973	1.45422	1.92317	1.0539	0.648974	0.420107	0.824929	0.444491	-0.160722	-0.0432741	-0.231523	0.274116	0.683772	0.471408	0.273959	0.204945	0.122919	-0.196532	-0.45328	-0.448797	-0.457126	-0.0983805	-0.158785	-0.291006	-0.322241	-0.25831	-0.30095	-0.305831	-0.315797	-0.338078	-0.334036	-0.234501	-0.200993
137	6.96906e-05	-1	-0.208695	-0.229827	0.260812	-0.121738	-0.304796	0.702958	0.505836	0.14722	-0.0560541	-0.295497	-0.400741	-0.236332	-0.436431	-0.349152	-0.719444	-0.0411332	0.712641	1.19597	1.0612	0.993381	1.05679	1.4822	0.873584	0.220736	-0.107429	0.115013	0.528392	1.14589	0.623801	0.230759	0.133867	-0.152328	-0.349621	-0.418871	-0.474875	-0.196517	-0.0392199	-0.185742	-0.335581	-0.29056	-0.3503	-0.322249	-0.295019	-0.206231	-0.206779	-0.20951	-0.155209
138	-1.83703e-05	-0.043085	-0.00512668	-0.0664179	0.0450764	-0.0527089	-0.106119	0.149749	0.126008	0.0733644	0.207858	0.24201	0.195172	0.522895	17.1796	5.03411	-0.432342	-0.0529513	0.365616	0.806501	1.13369	1.14851	0.513678	0.0279382	0.146831	0.196251	0.0276411	0.464428	0.633609	0.61484	0.672487	0.478973	0.273315	-0.124145	-0.165628	-0.186691	-0.104376	-0.182092	-0.137813	-0.131337	-0.345149	-0.452231	-0.45926	-0.475206	-0.450451	-0.321049	-0.210267	-0.101599	-0.144944
139	4.50158e-06	0.0346137	0.0355195	-0.00381225	0.0328034	0.122472	0.0793738	0.170814	0.543764	0.151037	3.98623	-0.162589	0.388037	0.359956	12.0999	4.11869	-0.603995	-0.671924	-0.227795	0.101542	0.336455	0.00259345	0.140859	-0.211959	0.0715195	0.858165	1.02714	0.383889	0.565867	0.351527	0.199346	0.405157	0.341224	-0.133421	-0.0587288	0.0296602	0.111504	-0.162578	-0.237959	-0.225009	-0.143304	-0.409438	-0.527813	-0.54445	-0.513383	-0.410513	-0.2348	-0.152986	-0.194521
140	3.51522e-06	0.0101262	0.0403688	0.0280894	0.065918	-0.123833	0.141877	0.298896	0.0975415	318464	-0.259584	-0.631715	-0.399335	2.62768	-0.614364	-0.422021	-0.421126	-0.439897	0.439603	0.26804	-0.340176	-0.0865206	-0.154386	0.301831	1.89373	0.665366	0.29788	0.368072	0.706757	0.493073	0.351782	0.535963	0.658725	0.358843	0.160611	0.187899	0.236234	-0.013566	-0.157706	-0.226795	-0.125233	-0.162075	-0.343627	-0.393199	-0.364924	-0.311165	-0.199064	-0.2278	-0.23036
141	3.19511e-05	0.0838988	-0.0574554	0.00830265	0.0574651	-0.173417	0.0651733	0.0621619	2.65623	1.33334e+06	1.83955	2.18794	1.95492	3.08904	0.546568	-0.140637	-0.408222	-0.402094	-0.193209	-0.0193708	-0.125854	0.0322104	0.437898	0.672357	0.764252	0.618383	0.16659	1.05944	0.973605	0.618442	0.204666	0.219075	0.256192	0.104062	-0.201458	0.0821304	0.245138	-0.0275217	-0.113568	-0.185167	-0.142674	-0.124143	-0.105302	-0.246012	-0.256742	-0.203605	-0.239366	-0.255377	-0.382329
142	0.00111895	0.0249813	0.00272559	-0.000598588	0.00979017	-0.152153	0.343954	-0.0803671	0.65143		7445223	1.97024	1.1722	1.55047	0.904934	0.0245121	-0.286284	-0.49695	-0.287464	-0.272973	0.282621	0.129618	0.672086	0.959864	-0.012328	0.275515	-0.00850143	0.426348	0.611132	0.64395	0.206176	0.0352115	0.18448	0.132573	-0.144605	-0.0854419	-0.0855518	-0.169692	-0.222446	-0.0291616	-0.0146045	-0.0888986	-0.175839	-0.287402	-0.272631	-0.310932	-0.315141	-0.33743	-0.289031
143	6.88778e-07	-0.0506439	-0.0288783	-0.00630526	-0.0782241	-0.143594	0.38948	-0.205522	-0.100972				0.553282	1.67021	-0.0509871	1.54536	1.07528	0.0798323	-0.346344	-0.329005	0.129493	-0.0497964	0.0622393	0.48723	0.850765	0.129909	-0.394979	-0.119185	0.6318	0.229974	0.130561	0.158841	0.0755457	0.195096	0.0670647	-0.162394	-0.214994	0.0138051	-0.0982082	0.00955782	0.054836	0.11832	0.0335478	-0.156883	-0.243978	-0.209709	-0.273196	-0.257331	-0.23034
144	1.6689e-05	0.0124717	0.0145829	-0.0241816	0.0578039	-0.191371	0.902165	0.380117	0.7122			-0.190241	4.07964	1.02291	-0.139832	-0.713743	0.110365	0.734758	0.959083	0.203629	-0.280511	0.554482	0.431006	0.169693	0.351707	0.19179	0.138301	0.262457	0.515966	-0.04555	0.271416	0.371577	0.123699	0.0582637	0.0117058	-0.30136	-0.290631	-0.178608	-0.04944	0.0645524	0.142822	-0.00310785	-0.102809	-0.182068	-0.269297	-0.20505	-0.303424	-0.282541	-0.215452
145	-5.55251e-05	0.00198817	0.075861	0.693471	-0.310565	1.07796	-0.147071	-0.988399							0.851627	0.116184	0.338472	0.360433	0.32812	0.732201	0.344186	0.816703	0.628493	0.459058	0.154705	0.115645	0.395532	0.452156	0.209093	0.0845244	0.273369	0.344768	0.0164516	-0.0912905	-0.231897	-0.25266	-0.348935	-0.154054	-0.0083958	0.0561799	0.101933	0.020941	-0.0584554	0.0499357	-0.0812103	-0.233834	-0.352068	-0.435874	-0.360332
146	0.000105152	-0.0265958			0.25967	0.390212										0.82294	0.926668	1.53428	3.05129	0.938142	0.480481	-0.408807	0.302025	1.12663	1.13023	0.39041	0.744783	0.089122	0.0721861	0.00636939	0.0175613	-0.0129335	-0.124636	0.0702165	-0.238117	-0.506502	-0.344336	-0.215364	-0.106571	-0.0750117	-0.0123359	-0.0618465	-0.0361743	-0.0582384	-0.0851809	-0.0720149	-0.182858	-0.356967	-0.283974
147	-0.000111844				0.396993	0.966149											2.27509	1.78407	1.05245	0.708556	0.681489	0.339517	0.174958	0.536565	1.03113	0.491324	1.76083	0.62514	-0.0323991	-0.407721	0.150847	-0.0327193	-0.167357	-0.106204	-0.194155	-0.323227	-0.339742	-0.17863	-0.10036	-0.161185	0.00291119	0.0256865	0.148061	0.124784	-0.127538	-0.133993	-0.192979	-0.269988	-0.284692
148				-0.720001	0.966812	1.09455											14.9455	3.00511	0.959195	0.368483	1.08178	1.05933	0.711744	0.759167	0.684829	0.282633	0.38128	0.913129	-0.436385	-0.538911	-0.124783	-0.176074	-0.22822	-0.155089	-0.114544	-0.296824	-0.195866	-0.214277	-0.247544	-0.209982	-0.195755	-0.0452463	0.169686	-0.0575374	-0.166819	-0.306329	-0.36533	-0.176759	-0.280084
149				-0.363211	0.94855													8.01419	4.64389	0.600564	1.0848	1.41249	0.902631	0.398449	0.251957	0.266355	-0.136278	0.131962	-0.366218	-0.394184	-0.329141	-0.0166974	-0.0284947	-0.181434	-0.201194	-0.140298	-0.203692	-0.291184	-0.289709	-0.246117	-0.198801	-0.05001	-0.0839271	-0.122922	-0.273795	-0.310877	-0.240463	0.0856033	-0.060925
150			0.146681	-0.176096	-0.204289												74.1261	11.9984	14.6594	6.52448	2.20474	2.96429	1.91413	1.29027	0.383349	0.560116	-0.132892	0.049409	-0.217079	-0.175859	-0.443016	-0.280714	-0.148149	-0.0556027	-0.0308197	-0.090882	-0.15112	-0.206851	-0.214995	-0.252861	-0.0711171	-0.0405363	-0.14051	-0.229661	-0.261266	-0.295764	-0.172032	-0.155668	-0.0464384
151	-2.40329e-05	0.333302	1.64732	-0.169272		-0.490106	-1											60.3277	12.4066	10.5739	5.3588	1.87566	1.66939	1.86304	1.75628	2.66558	0.372964	-0.396469	-0.0705282	0.0180081	-0.237846	-0.338877	-0.26035	-0.147787	-0.0881043	-0.0501733	-0.0627228	-0.00979001	-0.093009	-0.262171	-0.195135	-0.17175	-0.194325	-0.346005	-0.292894	-0.240922	-0.195053	-0.259763	-0.17024
152	-4.33175e-05	1.15528	-0.23501			-1														20.7375	9.22237	2.77297	1.40889	1.25433	1.25993	1.60834	0.210022	-0.386598	-0.348432	-0.523982	-0.389719	-0.616497	-0.364625	-0.221503	-0.335985	-0.245361	-0.091781	-0.0740521	-0.0353622	0.00409589	-0.0262563	0.0608026	-0.0420269	-0.254611	-0.345491	-0.134485	-0.303766	-0.290496	-0.247631
153	0.00385021		-0.119677		0.845122	-1															14.6249	3.72832	0.941597	0.725308	0.0562742	0.875542	0.781709	-0.186641	-0.592214	-0.611032	-0.540817	-0.743325	-0.502421	-0.521095	-0.521749	-0.278978	-0.108774	0.0244289	0.113667	0.12841	0.0333411	0.119999	0.264878	-0.0885211	-0.272713	-0.126426	-0.257721	-0.266064	-0.268712
154	2.82063e-05	0.0771826	-0.0592156			-1														12.8502	3.40597	1.86442	4.44833	6.59014	0.329885	0.820845	0.427059	0.00228842	-0.711075	-0.685577	-0.625706	-0.59863	-0.58761	-0.534147	-0.546671	-0.462751	-0.112428	0.0482584	0.0477175	0.0291739	-0.264376	0.0114632	0.165915	-0.146283	-0.176242	-0.0225449	-0.137374	-0.0804619	-0.341388
155	2.13428e-05		-0.248164	-0.0922517		-0.41981														3.44873	2.30198	6.61413	11.149	21.3085	2.73275	0.399925	-0.140531	-0.461101	-0.679523	-0.428643	-0.588585	-0.546432	-0.358078	-0.123446	-0.395138	-0.56156	-0.215316	-0.0917582	-0.0289209	-0.0991576	-0.162324	-0.0906585	0.0608924	0.0595102	-0.105093	-0.0919213	-0.043979	0.0654582	-0.22929
156		4.66517	-0.104879	-0.0920832		-0.460234									-0.208824		4.38452	6.51628	4.70269	3.1963	1.15041	3.09215	2.54709	2.2224	1.26304	0.489872	0.189744	0.311238	-0.538264	-0.401233	-0.38702	-0.476498	-0.241915	0.190614	0.0881797	-0.433107	-0.268115	-0.140254	0.069628	-0.0843499	-0.254051	-0.320764	-0.0507414	0.015864	-0.150537	-0.147432	-0.12097	-0.123774	-0.267014
157		0.261992	-0.0373149	-0.510829		-0.314277									-1		-0.45884	0.219341	1.00146	0.393636	-0.0876525	2.52426	1.98005	0.237178	0.561163	0.837179	0.476597	0.832176	-0.313518	-0.263253	-0.230668	-0.579269	-0.184843	-0.084915	-0.273379	-0.406137	-0.282618	-0.112795	-0.00978422	-0.0546303	-0.200075	-0.315913	-0.12645	-0.0956013	-0.142082	-0.111299	-0.0815773	-0.120917	-0.292647
158		-0.0193714	-0.0355555			-0.290212	0.537015	0.0845923	0.277303	0.00178734				-1	-1	-0.332872	0.0563356	-0.0833899	-0.273565	0.192267	-0.0944867	-0.109017	0.560109	-0.119942	0.0926849	-0.119668	0.0557899	0.502835	0.274211	-0.11579	-0.449114	-0.494029	-0.485318	-0.380976	-0.48335	-0.598538	-0.475523	-0.241015	-0.135809	-0.253036	-0.342483	-0.387314	-0.219096	-0.122046	-0.0676096	-0.0392622	-0.150181	-0.141028	-0.137151
159		2.16713	0.155574			0.817695	-0.130481	0.145832	-0.0971181	0.0945386	-0.456212	-0.537259	-1	-0.404561	-0.192947	-0.114422	-0.381294	-0.0692531	0.681912	-0.184314	-0.0473817	0.556087	0.578995	0.494441	-0.215008	-0.250964	-0.165863	-0.0115962	-0.0118339	-0.0535956	-0.427596	-0.412238	-0.383831	-0.396442	-0.464802	-0.505762	-0.633285	-0.427193	-0.306236	-0.344072	-0.311166	-0.273007	-0.232952	-0.159679	-0.0637781	-0.0980448	-0.0827346	0.0370759	-0.0509541
160		-0.0603823	-0.0180017			0.0928838	0.0525538	0.222634	0.426205	0.161269	-0.528371	-0.733993	-0.94127	-0.701624	0.091667	0.343123	-0.140691	-0.346416	-0.269216	-0.264696	-0.268182	-0.167276	0.184313	0.496917	-0.306299	-0.94334	-0.707471	-0.566174	-0.241678	-0.132265	-0.188831	-0.071882	-0.188425	-0.318843	-0.155636	-0.257001	-0.468444	-0.22123	-0.11671	-0.0924113	-0.291056	-0.309543	-0.269915	-0.230749	-0.0517821	-0.0539298	0.186941	0.168474	0.314438
161	-7.7179e-06	0.0234468	-0.0149962		0.578543	0.176101	-0.384804	-0.0590759	0.102625	0.0524353	-0.617167	-0.793813	-0.494173	0.219208	1.47853	-0.0600557	0.170731	-0.16369	-0.0160998	0.148743	-0.0948072	-0.152617	-0.0939533	-0.0798185	-0.31097	-0.81266	-0.900002	-0.163808	-0.185461	-0.1548	-0.104765	0.140054	-0.0662861	-0.0218231	-0.00726953	-0.0740818	-0.25166	-0.183148	0.0492337	-0.0843372	-0.182492	-0.215224	-0.326014	-0.271256	-0.151309	-0.0720637	0.203768	0.160566	0.0586603
162		0.0501189	-0.102942	0.272915	0.232501	-0.197811	0.0363189	-0.262543	0.1723	-0.133449	-0.130205	-0.645004	0.0284336	-0.346119	-0.282275	0.00301845	0.140986	0.137874	-0.0485311	0.370895	0.0680086	-0.0611077	-0.34489	-0.32636	-0.28111	-0.494883	-0.412516	-0.508504	-0.403452	-0.134712	-0.0778038	-0.01323	0.0319916	-0.0586243	-0.120719	-0.219023	-0.368068	-0.308004	0.0196987	-0.0660853	-0.0531794	-0.145102	-0.244832	-0.329579	-0.268077	-0.166624	-0.00156806	0.0849558	0.0612614
163	1.43902e-05	0.0287166	-0.0703437	0.305972	-0.196233	0.0513242	0.188032	0.268383	0.0440755	-0.205235	0.133917	-0.470532	-0.51011	-0.25238	-0.209625	-0.185129	-0.117943	-0.138825	-0.243954	-0.0952101	0.119196	0.0632019	-0.0310191	-0.148233	-0.275576	-0.310501	-0.237801	0.0197387	-0.574722	-0.490999	-0.27976	0.0379965	0.0126351	0.127342	-0.200808	-0.309133	-0.217357	-0.299127	-0.0141429	0.0299429	0.0632298	-0.105273	-0.242796	-0.319248	-0.311699	-0.283807	-0.353856	-0.101633	-0.0176267
164	3.24699e-05	-0.0564456	-0.0863387	-0.775491	-0.033335	0.17152	0.43058	-0.558957	-0.566101	-0.00627186	-0.0847719	-0.605379	-0.404107	-0.348227	-0.191551	-0.22531	-0.133204	-0.197401	-0.348603	-0.20453	-0.228461	0.233843	0.133628	0.0334505	-0.0442123	-0.183084	-0.157045	-0.27077	-0.436758	-0.70303	-0.463551	-0.21378	-0.0573518	-0.0283568	0.0510489	-0.066873	-0.169857	0.125175	-0.0907963	-0.0874986	-0.142307	-0.162178	-0.205255	-0.328832	-0.326877	-0.315484	-0.40917	-0.227519	-0.195972
165	-0.00160562	-0.0348606	-0.000776395	-0.283559	0.413646	0.295561	0.687545	0.0886437	0.251989	-0.479355	-0.0285228	0.0561702	-0.693031	-0.338268	-0.215085	-0.0843629	-0.152771	-0.0412229	-0.125273	-0.220055	-0.207735	-0.165819	0.0504525	-0.0179771	0.0076636	-0.0729947	-0.324874	-0.358133	-0.107397	-0.285372	-0.595221	-0.456862	-0.193891	-0.0818172	0.0461108	0.173817	0.00226695	0.0649015	-0.120645	-0.0859827	-0.142001	-0.114538	-0.173833	-0.25261	-0.250762	-0.258307	-0.206103	-0.236565	-0.256545
166	1.5485e-05	-0.0671142	-0.0645681	0.0783395	0.511067	0.996376	0.352247	0.584772	0.134903	2.96546	-0.064357	-0.0621298	-0.231093	-0.237815	-0.105202	0.00464312	-0.0180872	-0.0328518	-0.0336579	0.00137853	-0.106404	-0.178712	-0.172286	-0.0674208	-0.0102878	0.0416212	-0.19092	-0.361532	-0.313256	-0.00487136	-0.110127	-0.557125	-0.498694	-0.299292	-0.00730788	0.227708	0.248558	0.149542	0.244408	0.0702528	-0.0271354	-0.217203	-0.191885	-0.140687	-0.113317	-0.0665411	-0.145516	-0.166737	-0.117935
167	-0.000820169	0.23272		-0.111183	-1	1.70167	0.210698	2.36203		-0.595925	1.08829	0.0834537	0.169381	-0.0899807	-0.0132153	-0.0154154	0.0591199	0.0688493	0.199171	0.0974446	0.134159	0.0442751	-0.0832529	-0.0952341	-0.0411184	-0.041862	-0.285687	-0.31417	-0.152941	-0.188641	-0.102707	-0.30991	-0.584289	-0.367468	0.0201067	-0.0378695	0.130751	0.220385	0.402393	0.470217	-0.0419974	-0.138878	-0.126774	0.0117873	-0.0520109	-0.152196	-0.328532	-0.291842	-0.12123
168	1.95262e-05	0.0218586	-0.0336559		0.107757	2.07612	-0.0139877	0.671318	-0.354595	-0.999988	-0.845409	-0.999035	-0.368056	-0.678649	-0.0070439	-0.151638	0.0943629	0.0789084	0.183212	0.039849	0.131623	0.156306	0.146216	0.397977	0.570423	0.260464	0.0943271	-0.0655178	0.00752282	-0.0575082	-0.233102	-0.0565778	-0.407719	-0.487025	-0.204246	-0.244191	-0.0132414	0.20608	0.26485	0.852636	0.60569	-0.160797	-0.166145	-0.0999719	-0.383604	-0.549132	-0.629172	-0.531772	-0.372323
169	0.000122393	0.0592254	-0.0600296	-0.275568	0.0400317	-0.996502	4.87714	-0.550456	-0.999547	-0.998119	-0.997749	-0.738966	-0.305514	-0.52844	-0.4012	-0.106462	0.206706	-0.012117	-0.0970255	0.0537238	0.00200908	0.11499	0.041196	0.571056	0.416715	0.377548	0.468103	0.301865	-0.0494809	-0.136168	-0.0335942	0.027275	-0.273762	-0.323345	-0.312326	-0.226027	-0.15487	0.0265765	0.166195	0.171669	0.46927	0.244197	-0.0777271	-0.466372	-0.565045	-0.618827	-0.678879	-0.505911	-0.382473
170	5.06613e-05	-0.0153955	-0.116755	-0.465456	-0.373695	-0.297111	0.0694313	0.402597	0.174625	-0.00830006	-0.0313222	-0.0330284	-0.245001	-0.0971898	-0.108523	-0.154908	-0.143663	0.0841351	0.264906	-0.00911742	-0.0222651	-0.0312531	0.031452	0.196325	0.41292	0.529933	0.276327	0.220219	-0.108744	-0.0520018	0.0386605	-0.215003	-0.294695	-0.280844	-0.37591	-0.278049	-0.239147	-0.111841	0.0575948	0.142293	0.186791	0.194521	-0.16932	-0.309743	-0.399307	-0.545042	-0.409788	-0.349853	-0.299801
171	7.92283e-05	0.00294539	0.0139465	-0.385732	-0.241173	-0.160657	1.56419	0.775929	-0.284826	-0.117872	-0.0908551	-0.0220441	0.00498035	-0.0724195	-0.0387931	-0.113378	-0.132889	-0.0721835	0.454651	1.58766	-0.143686	-0.0309876	-0.0176488	0.0788219	0.310949	0.306448	0.267527	0.40403	0.110909	0.0239993	-0.0893302	-0.0966482	-0.125743	-0.255179	-0.335852	-0.296788	-0.235066	-0.122457	-0.0826367	0.0891547	0.0187836	0.11586	0.049032	-0.223977	-0.241694	-0.165636	-0.148445	-0.178314	-0.164157
172	0.000295789	0.0615722	-0.0240257	0.00478357	-0.232967	-0.0885191	0.297594	0.138161	0.273798	0.092611	-0.0464839	-0.0286961	-0.0387226	-0.0472283	-0.0353563	-0.22705	-0.342107	-0.343472	-0.115038	0.296815	0.740061	-0.0149032	-0.00369375	0.0218805	0.0871983	0.0856455	0.144517	0.117805	0.0321338	-0.0910117	-0.109181	-0.0730816	-0.000764546	-0.105498	-0.259683	-0.225084	-0.335914	-0.227163	-0.0325118	0.0642356	-0.0140992	0.498619	-0.102209	-0.142279	-0.0367329	-0.113109	-0.13178	-0.120382	-0.163699
173	-3.59849e-05	-0.00431198	-0.0290498	-0.0115304	-0.120322	0.152402	0.132412	0.00746189	0.0217733	0.303293	0.493185	0.101479	0.0333502	0.0299654	0.0561085	-0.0230045	-0.287568	-0.48717	-0.121648	-0.139098	0.240319	-0.00241676	-0.183213	-0.0696039	0.0669535	0.0803021	0.11335	-0.00287904	-0.0432901	-0.0837918	-0.142774	-0.033618	-0.00894266	-0.0190658	-0.267913	-0.268267	-0.565688	-0.430548	-0.309427	-0.141741	-0.147251	-0.189939	-0.0294001	-0.177729	-0.125184	-0.120964	-0.158399	-0.133899	-0.174185
174	2.21882e-05	0.0275135	-0.0227059	-0.0243966	-0.0606129	-0.334101	-0.122563	0.335626	0.074275	-0.191048	-0.0601362	-0.134803	-0.065371	-0.0213502	-0.00111663	-0.0706131	-0.138839	-0.446549	-0.333784	-0.138317	-0.00909324	0.038931	-0.115423	-0.196364	-0.290279	-0.186149	0.104769	0.0901677	-0.0158559	0.0605159	0.124408	-0.024391	0.0293395	0.125527	-0.0117979	-0.0757765	-0.372816	-0.510537	-0.327628	-0.611306	-0.411031	-0.270502	-0.107105	-0.188144	-0.182433	-0.128605	-0.128423	-0.099287	-0.173446
175	5.65023e-05	-0.0646791	-0.0165181	0.00256425	-0.023093	-0.216678	0.0218198	0.144131	0.383855	0.268386	-0.0865538	0.0105439	0.0443811	0.0376862	-0.0549961	-0.0043338	0.0158859	-0.05999	-0.263589	-0.303226	-0.223001	-0.157281	-0.0672489	-0.242105	-0.355803	-0.158839	-0.0373505	0.0680235	0.0288136	0.164945	0.036588	0.0451811	0.435502	0.026282	0.0248666	8.08928e-05	-0.100379	-0.0989765	-0.511519	-0.66705	-0.541196	-0.449445	-0.367436	-0.174713	-0.154239	-0.22778	-0.202049	-0.105914	-0.131836
176	0.00196182	-0.000947107	-0.0197051	-0.033533	0.0545193	-0.0159125	0.00765532	0.0616654	0.137888	0.337016	0.297367	-0.0275299	0.00907511	0.286561	0.10398	0.00497091	-0.0187857	-0.0217359	-0.0435345	-0.226933	-0.237773	-0.164068	-0.000111951	-0.29036	-0.281352	-0.351436	-0.114924	0.525735	0.173313	0.979468	-0.253451	-0.354365	-0.347402	-0.520446	-0.391025	-0.277093	-0.139413	-0.0936004	-0.45486	-0.637749	-0.546318	-0.529502	-0.431243	-0.230244	-0.0831461	-0.113712	-0.0452053	-0.0514666	-0.125461
177	-3.42052e-06	0.0257873	-0.0248462	-0.0399886	-0.0366626	0.0419625	0.0276912	0.0944731	-0.0797214	-0.132322	0.071021	0.209919	-0.0367325	-0.110624	0.303068	0.190194	-0.00666633	-0.0900894	-0.0843287	-0.0466662	-0.261396	-0.187489	-0.0836304	0.324881	-0.0738171	-0.198365	-0.164378	0.780349	0.168559	-0.0104904	-0.16707	-0.551663	-0.464526	-0.294731	-0.488618	-0.15309	-0.251285	-0.467732	-0.668779	-0.802084	-0.483241	-0.593162	-0.406377	-0.269013	-0.163335	-0.0726416	-0.0620252	-0.113285	-0.156804
178	-3.47131e-06	-0.0126945	-0.0239283	0.0590007	-0.0991017	-0.0177545	0.0903427	0.0464867	0.0517722	-0.157478	-0.155482	0.0697023	0.107138	-0.0364664	-0.139029	0.237324	-0.0128353	-0.0527591	-0.0518238	0.0277286	1.24291	0.132923	-0.285249	-0.115028	0.234984	0.0463356	0.0760696	0.477195	0.412888	1.03422	0.0511196	-0.0383724	0.857734	0.403642	-0.486457	0.169416	0.123156	-0.685398	-0.0646389	0.340894	-0.157295	-0.451322	-0.418173	-0.218757	-0.189096	-0.174678	-0.0388855	-0.125328	-0.107741
179	-4.88742e-05	0.0104718	0.0380826	0.0294283	-0.0691481	-0.135248	0.0301713	0.151203	0.0678407	-0.0177715	-0.195734	-0.149281	0.130181	0.108128	-0.0657851	-0.0869091	0.0141999	-0.0449434	0.0810772	0.294532	0.255125	0.437317	-0.168246	-0.414689	-0.121242	0.328849	-0.462842	0.267351	13.3159	0.382292	-0.570539	-0.0798118	0.985745	0.119867	-0.412813	0.758179	0.462961	-0.234896	-0.306496	0.923766	0.362411	-0.045216	-0.395993	-0.224457	-0.153854	-0.203617	-0.139164	-0.10801	-0.0555915
180	6.88597e-06	-0.125575	0.00883897	0.0032009	-0.0100426	-0.288913	-0.138557	0.0200781	0.0974672	0.0507214	-0.0577168	-0.22075	-0.0898346	0.162437	0.0865922	-0.0742762	-0.103106	-0.0119378	0.0150504	-0.0365201	0.281249	-0.22363	0.428358	-0.321943	-0.404295	-0.0146672	0.137761	-0.658146	-0.71138	13.2579	0.808637	0.777002	1.19202	0.182446	-0.630286	-0.668224	-0.353836	-0.871699	-0.854109	0.111324	0.238967	-0.306457	-0.0862296	-0.249211	-0.203051	0.0530989	-0.093434	-0.129441	-0.172531
181		-0.0811232	0.0603808	-0.0905897	0.00596459	0.0742162	-0.150181	-0.218759	0.066197	0.104029	0.0561965	-0.0856527	-0.228374	-0.0244249	0.0938001	-0.0764278	-0.17456	-0.256758	0.07364	0.022051	0.0132456	-0.583608	0.33586	0.295008	-0.266281	-0.167323	0.0919823	-0.0964477	-0.636828	-0.303625	-0.0181349	2.50332	3.84309	3.83719	3.10028	0.0730502	-0.52319	-0.396551	-0.394461	-0.934676	-0.506048	-0.413117	-0.300033	-0.12271	-0.0282489	0.0583072	0.164231	0.0668123	-0.189772
182	-0.647715	-0.0100895	-0.101238	-0.0258019	-0.0751922	0.15862	0.00759507	-0.0743503	-0.0729951	0.0911077	0.0778127	0.0638558	-0.0795802	-0.186918	-0.00986796	-0.148356	-0.0151064	-0.169386	-0.0419237	0.181633	0.0583808	0.25341	4.79562	1.71657	0.096201	-0.352882	-0.205552	-0.0993548	-0.381572	-0.583975	0.431524	0.767938	10.0899	299.128	5289.43	3.77845	-0.429107	-0.490161	-0.459711	-0.726295	-0.655851	-0.297096	-0.232515	-0.257797	-0.336433	-0.00333529	0.212785	0.258401	-0.0175977
183		-0.954554	-0.0439626	0.0347902	-0.0851087	-0.0691171	0.0255823	0.00319266	-0.0246057	0.0959004	0.125799	0.1355	0.0511992	-0.0389234	-0.179609	-0.187381	-0.0937449	-0.0870156	-0.0531339	0.165414	0.0120077	-0.281366	-0.247529	5.20806	9.70901	0.113022	-0.248347	-0.124993	0.0086116	-0.563024	-0.994843	0.552184	-0.68286	6150.29	232560	1131.27	3.93927	-0.688291	-0.62093	-0.666629	-0.822974	-0.607502	-0.370883	0.105534	-0.108297	-0.255536	-0.0362996	0.134445	0.0142649
184		0.0025587	0.112141	0.101959	-0.0384993	-0.144633	-0.0925345	-0.0233057	-0.00227686	0.17548	0.0837275	0.120934	0.126153	0.0796714	-0.0412682	-0.199898	-0.315002	-0.212462	0.00252242	-0.0810872	-0.484279	-0.635536	2.94043	5.28445	6.53012	1.59507	-0.216399	-0.0871696	-0.0202092	0.060939	-0.265867	-0.89308	1.14337	13.0741		1.47538	1570.32	-0.527808	-0.798334	-0.662902	-0.564292	-0.778961	-0.236025	-0.453298	-0.0332656	0.143705	-0.0915855	-0.0544646	-0.0106557
185		0.00255306	-0.0364453	0.0445561	0.0080742	-0.225518	-0.124129	-0.0593559	0.00665219	0.0873342	0.0477704	0.0487197	0.110704	0.102152	0.073316	-0.0361179	-0.243362	-0.535375	-0.435036	0.123673	-0.407588	-0.777266	0.662518	7.07254	10.24	2.24874	-0.0615373	0.0083902	0.0731804	0.0773945	-0.542316	-0.987854	1.39712	0.590133	0.164706	0.0976635	0.0296317	0.203463	-0.566558	-0.731739	-0.339974	-0.275341	-0.689688	-0.36379	0.00574418	0.235493	0.139892	0.117938	0.0570927
186		-0.204929	0.00356638	0.0241968	0.0477703	0.0201616	-0.00301765	-0.0492437	-0.0253015	0.075226	0.0469559	0.0097729	0.00334103	0.136825	0.165476	0.0791391	-0.0644029	-0.36426	-0.464092	-0.0906714	-0.247943	-0.614557	1.22549	17.8543	4.684	1.36053	0.354592	-0.0506122	0.109439	-0.309573	-0.529673	-0.315056	-0.513719	-0.334708	-0.192666	-0.169186	0.688088	2.84574	0.016346	-0.909647	-0.81601	-0.236499	-0.350569	-0.183426	-0.0692677	0.15252	0.247348	0.240188	0.124023
187	8.08403e-06	-0.114617	-0.17303	-0.0277109	-0.0385001	-0.0496511	0.123971	0.0443726	0.0223838	0.0692561	0.0510166	-0.0026366	-0.0114931	-0.00998162	0.0660432	0.0175931	0.0249506	-0.157621	-0.206533	-0.128082	0.493166	0.011462	1.64294	2.44679	5.27674	2.91641	0.819499	0.342862	0.141769	-0.298164	-0.41534	-0.54846	-0.468388	-0.453456	0.173677	1.82945	-0.0200817	0.0382447	1.9453	-0.848258	-0.69849	-0.605595	-0.350846	-0.31057	-0.118584	0.152924	0.186918	0.172228	-0.00963951
188	-1.01376e-05	-0.110806	-0.138938	-0.0303548	-0.0537992	0.0900094	0.00526621	-0.0223948	-0.0316719	0.00713333	0.0421355	0.0348672	-0.00807186	-0.0136419	0.00121099	0.0156016	0.0972519	0.0537344	-0.0892347	-0.242724	-0.103794	0.980799	1.52379	0.748759	-0.0936134	-0.548501	0.965547	0.588404	0.214928	-0.103392	-0.415119	-0.282773	-0.073245	-0.101164	-0.271493	-0.703096	0.484609	0.681809	0.646009	-0.12383	-0.441704	-0.535837	-0.48642	-0.313609	-0.0676792	0.0768415	0.120563	0.0745174	0.0806734
189	-9.29381e-06	-0.0773997	-0.0590819	0.0413254	-0.025741	-0.156226	0.0476474	0.0640391	-0.0438877	-0.0186168	-0.0718692	0.0173284	0.03232	0.0245067	0.0158094	-0.0228243	0.0102161	0.200261	0.172176	-0.19729	-0.227011	0.0990271	2.43704	1.56123	-0.267761	-0.305037	0.578609	0.735645	0.0683051	-0.0899443	-0.244695	-0.0878296	-0.0630664	-0.113808	-0.119625	0.829559	0.710492	-0.0149055	0.643065	3.81612	1.57859	0.0834343	-0.269303	-0.20262	-0.0644028	0.0186141	0.149867	0.10753	0.283368
190	-1.72394e-05	-0.0976046	0.00357266	-0.000443129	-0.0241047	-0.0851615	0.0243443	0.0288268	-0.0665643	0.179581	0.381786	-0.130109	0.0636669	0.0831009	0.0508489	-0.0189653	-0.121431	-0.00178455	0.245479	-0.137281	-0.0921891	-0.0613376	1.02216	1.72966	0.120709	-0.370395	-0.443086	0.0624379	0.124058	-0.217057	-0.310845	-0.206536	-0.0861441	-0.0240934	-0.157119	-0.421479	-0.135935	0.418472	0.328099	4.39057	1.07169	0.466498	0.0337325	-0.103117	-0.0111423	-0.0201228	0.109266	0.0516351	0.232623
191		-0.00445555	-0.000931265	-0.00437213	0.0324387	-0.0962141	0.0515849	0.145981	0.22546	0.118077	0.70537	0.726511	-0.085822	0.0899573	0.0921296	-0.113146	-0.0865647	-0.0674407	0.0429331	0.161636	-0.0174946	-0.0185694	0.882643	1.05509	-0.00109859	-0.297367	-0.572318	-0.364768	0.231278	0.079344	-0.189431	-0.282658	-0.0975009	-0.0537199	-0.102279	-0.0511216	-0.133164	-0.0232053	0.220831	1.0421	0.24764	0.245512	0.106234	0.0378743	-0.0388156	-0.0691322	0.0134278	0.0417864	0.166111
192				0.0956435	-0.0671668	-0.0477467	0.046778	0.210649	0.233175	0.125747	0.0229467	0.980101	0.52137	-0.0824426	0.12631	0.101312	0.11077	-0.0289717	-0.178159	0.0894769	0.124502	-0.0537097	0.637241	0.624907	0.320946	-0.310109	-0.308944	-0.534622	0.0518776	0.124801	0.0400832	-0.216784	-0.31509	0.0363099	-0.0779932	-0.0520534	-0.0279146	-0.130855	-0.0751146	0.041457	0.175624	0.132203	0.0492073	-8.51803e-05	-0.0200908	-0.00660464	0.00412652	-0.00128005	0.0701611
193	3.80585e-06	-0.0427441	0.00887694	-0.0888958	-0.110743	0.0540543	-0.0179546	-0.0305726	0.148784	-0.0437971	0.000407143	0.00464845	-0.268324	-0.00949624	0.454483	0.241344	0.216281	-0.136962	-0.234048	-0.18141	0.116085	-0.0211858	0.914734	0.734047	0.169083	-0.186137	-0.257594	-0.251962	0.120461	-0.0381272	0.289949	-0.0105648	0.154449	-0.0693533	-0.0370797	-0.108132	-0.0140062	0.0508619	-0.0861529	-0.114235	-0.0608766	-0.0371567	-0.0286643	-0.156644	-0.11326	0.0755227	0.0226975	-0.060233	0.0132171
194	-0.00174803	0.00351141	0.00682492	0.00926009	-0.116351	-0.0166643	0.0661476	0.00799363	0.0678142	-0.0389197	-0.19272	-0.144409	-0.0131542	0.056726	-0.0207451	0.0145458	0.231277	0.0931645	-0.271613	-0.335675	-0.356376	-0.0503885	0.744177	0.69379	0.351108	0.157113	-0.0541304	0.0576258	0.265854	-0.0383068	0.0658849	0.0664527	0.0883744	-0.0457613	-0.0470424	-0.0899407	-0.0336286	0.0232524	0.0243747	0.040969	-0.000421777	-0.0107531	0.00351753	0.00153266	-0.0903454	-0.171281	-0.0788013	-0.0570267	-0.0182576
195	-8.63633e-06	0.00389597	0.0473329	-0.0460956	-0.0596118	-0.0938778	-0.0139359	-0.165443	0.0231594	-0.0720355	-0.230911	0.0734774	0.113863	0.220608	0.0336494	-0.05677	0.0301804	0.171489	0.294063	-0.183786	-0.298827	-0.408735	-0.154169	0.463262	0.26057	0.230447	-0.140292	0.0493235	0.0725578	0.0276719	-0.0467127	-0.194957	-0.144707	-0.0874629	-0.172524	-0.206289	-0.0786987	0.00716306	0.0410939	0.0610164	0.073663	0.0856109	0.0544196	0.00875873	-0.0314237	-0.08659	-0.0679335	-0.0529032	-0.0766227
196	-1.46777e-05	0.11635	0.0660955	0.00879501	-0.00401491	-0.189347	-0.0131632	-0.0808903	-0.0112009	-0.0840588	0.0271257	-0.0162892	0.176164	0.109235	-0.0781678	0.249373	0.254882	0.759026	0.360341	0.371738	-0.0533745	-0.216988	-0.397721	-0.161672	0.142981	0.165653	-0.00413628	-0.115774	-0.0233657	0.0727348	-0.0593923	-0.102598	-0.169661	-0.200056	-0.189039	-0.0918248	-0.12457	-0.136322	-0.0760365	-0.0192576	0.0263834	0.0998369	0.134757	0.100511	0.0457681	0.00668	-0.00598681	-0.0558546	-0.0711484
197	2.22279e-05	0.054636	0.167801	0.0261117	-0.000199872	-0.112453	-0.0192405	0.199289	-0.124007	-0.293189	-0.221171	0.0824034	0.156586	0.0461311	-0.149244	0.104423	0.150388	0.0766912	0.337153	0.277714	0.232715	0.0198024	-0.152316	-0.466099	-0.414081	0.0744863	0.454705	0.133022	0.127786	0.169096	-0.10599	-0.0285327	-0.212479	-0.139156	-0.0651179	-0.0510597	-0.075714	-0.00550833	-0.164048	-0.112118	0.012926	0.106311	0.106161	0.148127	0.126545	0.102711	0.0307467	-0.0230481	-0.0177347
198	1.64226e-05	0.0361218	-0.0249481	0.0185529	-0.0558459	-0.0423999	0.0958431	0.0104804	0.301917	0.554339	0.0501766	-0.0374351	0.148356	0.118315	-0.0386073	-0.179877	0.124694	0.3695	0.0801331	0.329857	0.00936096	-0.0857862	-0.202569	-0.229384	-0.309945	-0.372673	-0.0254483	0.37785	0.219201	-0.0275425	0.150133	0.239582	0.0988027	0.0629689	-0.0903534	-0.114178	0.0627715	0.41756	0.192532	-0.0940709	-0.10461	0.090293	0.0639567	0.0857231	0.213477	0.111665	0.0200965	-0.0558527	-0.0764024
199	-9.21976e-06	-0.0117768	0.0078174	-0.0220926	0.0294163	0.0922607	-0.0404484	-0.0818146	-0.0477571	0.261294	0.44586	-0.0129504	-0.131725	0.106619	0.106432	0.0179634	-0.019213	-0.0635404	0.39942	1.27856	0.552165	0.0839909	0.0502176	0.0191856	0.0840087	-0.208442	-0.429493	-0.251497	0.238972	0.172805	0.0123666	0.00471606	0.109312	0.0834072	-0.0345721	-0.0438269	0.0573395	-0.0714539	-0.0933492	-0.00569174	0.0797921	0.0849982	0.104009	0.0637487	0.100856	0.144838	0.0754962	0.0785699	0.167552
200	1.48027e-05	0.0237285	-0.0178218	-0.0753798	-0.0459696	-0.239512	-0.166329	-0.111903	-0.0753848	0.0253163	0.033332	-0.0228208	-0.255509	-0.243051	0.0081427	0.0777247	0.0145067	0.00860813	-0.0678339	0.104768	0.568521	0.424362	0.14454	0.23284	0.256072	-0.0786034	-0.302513	-0.34345	-0.185398	0.243294	0.344221	0.132692	-0.144733	-0.100537	0.148866	0.179898	-0.00436809	-0.14586	0.175761	0.295133	0.0968347	-0.0611959	0.0876224	0.0245341	-0.205247	0.329937	0.317114	0.252304	0.212151
201	2.01868e-05	0.00207917	0.00232074	-0.0690233	0.00836191	-0.21961	-0.0146708	-0.100989	-0.0106508	0.0613676	-0.000995605	-0.142961	0.04612	-0.0664545	-0.381562	-0.0742928	0.0402289	0.0724599	0.104956	-0.0203974	-0.074552	0.312048	0.432387	0.484282	0.31892	0.0120921	-0.181651	-0.261487	-0.30231	-0.17593	0.159559	0.34827	0.185418	0.131914	0.163805	0.0333317	-0.0919455	-0.00642792	0.114529	0.181514	0.253702	0.0425989	0.153367	0.125979	0.0449865	0.0255666	0.297911	0.177859	0.174183
202	6.25399e-05	0.0138321	-0.00119171	-0.0201724	-0.0207611	-0.0313964	-0.0253556	-0.130771	0.0232241	-0.00177996	0.0921906	-0.0988263	-0.236692	-0.317482	-0.282597	-0.341796	-0.0920023	-0.0983924	-0.00908968	0.0376331	-0.0394338	-0.224319	0.0143689	0.13868	0.0609501	-0.0380467	0.085915	0.0113048	-0.334994	-0.396238	-0.162488	0.0625858	0.13787	0.162358	0.197572	0.0493163	0.14385	0.0127849	-0.018441	0.00835319	0.0634766	-0.0527973	-0.0500614	-0.0757812	-0.013085	-0.0427506	0.0680366	0.0443006	-0.134912
203	-3.36498e-06	-0.0217675	0.00434281	-0.0186971	0.262099	-0.0558157	-0.187687	0.07599	0.0945944	0.106148	0.0670879	-0.0372812	-0.0186723	-0.0384253	-0.232311	1.72964	-0.629315	-0.334198	-0.166479	0.00399227	0.16268	0.298363	0.0893705	0.154848	0.197038	0.14202	0.0953202	0.261275	0.00537603	-0.483923	-0.592781	-0.417119	-0.150465	0.191319	0.385428	0.264051	0.151704	0.0770886	0.084072	0.0462364	0.0933867	-0.0282042	-0.00589421	-0.00880783	-0.00347797	0.0555072	0.0263861	-0.010308	-0.0524922
204	1.48249e-05	-0.000921701	-0.00868169	0.00945516	-0.00443105	0.0100789	-0.0656123	-0.0996555	-0.163248	-0.0461688	-0.132596	-0.131679	-0.0748523	-0.0249515	-0.161249	0.589258	-0.275426	-0.668584	-0.534321	-0.0327566	0.136437	0.264896	0.169278	-0.0755157	0.180689	0.174627	0.0432357	-0.109038	0.081496	0.155862	0.049519	-0.242377	-0.230477	0.000949044	0.387664	0.548108	0.392674	0.145527	0.144681	-0.00801567	-0.018648	0.00581311	-0.00268599	0.0115772	0.0330347	0.0440343	0.0544194	0.0218346	-0.00605142
205	2.37128e-05	-0.0152871	-0.00145536	0.000459226	0.0251654	-0.0251597	-0.00416662	-0.0206867	-0.0268051	-0.0219161	0.00323868	0.0016718	-0.0274103	0.00255734	-0.00647629	0.0291896	26428	-1	-0.993901	-0.363213	0.246514	0.536785	0.152517	-0.245437	-0.111682	0.117913	0.195833	0.136591	0.0853413	0.0370876	-0.0460291	0.00357404	0.0583525	0.0148408	0.144812	0.317459	0.223703	0.0763037	-0.0521199	-0.118718	-0.00848737	-0.00326026	-0.00144311	0.0171518	0.0354878	0.0536253	0.0456952	0.0468367	0.0218159
206	0.000128304	-0.000854344	0.000114581	0.000265109	-0.00236835	0.00014581	-1.79896e-05	8.03085e-05	6.14827e-05	1.99931e-05	-2.47574e-05	-6.53082e-05	9.30229e-05	0.000140135	9.19566e-05	6.37755e-05	0.0154328									-0.000576189	-9.42949e-06	0.0003745	6.59172e-05	-4.87467e-05	3.23777e-05	4.51746e-05	-2.01127e-05	7.49114e-06	-0.000677514	-0.000262534	-5.10853e-05	-0.00228321	-0.000634235	0.000248375	0.000105718	-0.00256741	4.62659e-05	-3.08776e-05	-0.00111621	0.000290256	-0.000338604	0.00241769	6.11553e-05
[truncated: 150 more columns]

## Sheet: lats
	0	1	2	3	4	5	6	7	8	9	10	11	12	13	14	15	16	17	18	19	20	21	22	23	24	25	26	27	28	29	30	31	32	33	34	35	36	37	38	39	40	41	42	43	44	45	46	47	48
0	-3.77605	-3.77605	-3.77605	-3.77605	-3.77605	-3.77605	-3.77605	-3.77605	-3.77605	-3.77605	-3.77605	-3.77605	-3.77605	-3.77605	-3.77605	-3.77605	-3.77605	-3.77605	-3.77605	-3.77605	-3.77605	-3.77605	-3.77605	-3.77605	-3.77605	-3.77605	-3.77605	-3.77605	-3.77605	-3.77605	-3.77605	-3.77605	-3.77605	-3.77605	-3.77605	-3.77605	-3.77605	-3.77605	-3.77605	-3.77605	-3.77605	-3.77605	-3.77605	-3.77605	-3.77605	-3.77605	-3.77605	-3.77605	-3.77605
1	-3.53647	-3.53647	-3.53647	-3.53647	-3.53647	-3.53647	-3.53647	-3.53647	-3.53647	-3.53647	-3.53647	-3.53647	-3.53647	-3.53647	-3.53647	-3.53647	-3.53647	-3.53647	-3.53647	-3.53647	-3.53647	-3.53647	-3.53647	-3.53647	-3.53647	-3.53647	-3.53647	-3.53647	-3.53647	-3.53647	-3.53647	-3.53647	-3.53647	-3.53647	-3.53647	-3.53647	-3.53647	-3.53647	-3.53647	-3.53647	-3.53647	-3.53647	-3.53647	-3.53647	-3.53647	-3.53647	-3.53647	-3.53647	-3.53647
2	-3.29684	-3.29684	-3.29684	-3.29684	-3.29684	-3.29684	-3.29684	-3.29684	-3.29684	-3.29684	-3.29684	-3.29684	-3.29684	-3.29684	-3.29684	-3.29684	-3.29684	-3.29684	-3.29684	-3.29684	-3.29684	-3.29684	-3.29684	-3.29684	-3.29684	-3.29684	-3.29684	-3.29684	-3.29684	-3.29684	-3.29684	-3.29684	-3.29684	-3.29684	-3.29684	-3.29684	-3.29684	-3.29684	-3.29684	-3.29684	-3.29684	-3.29684	-3.29684	-3.29684	-3.29684	-3.29684	-3.29684	-3.29684	-3.29684
3	-3.05714	-3.05714	-3.05714	-3.05714	-3.05714	-3.05714	-3.05714	-3.05714	-3.05714	-3.05714	-3.05714	-3.05714	-3.05714	-3.05714	-3.05714	-3.05714	-3.05714	-3.05714	-3.05714	-3.05714	-3.05714	-3.05714	-3.05714	-3.05714	-3.05714	-3.05714	-3.05714	-3.05714	-3.05714	-3.05714	-3.05714	-3.05714	-3.05714	-3.05714	-3.05714	-3.05714	-3.05714	-3.05714	-3.05714	-3.05714	-3.05714	-3.05714	-3.05714	-3.05714	-3.05714	-3.05714	-3.05714	-3.05714	-3.05714
4	-2.81739	-2.81739	-2.81739	-2.81739	-2.81739	-2.81739	-2.81739	-2.81739	-2.81739	-2.81739	-2.81739	-2.81739	-2.81739	-2.81739	-2.81739	-2.81739	-2.81739	-2.81739	-2.81739	-2.81739	-2.81739	-2.81739	-2.81739	-2.81739	-2.81739	-2.81739	-2.81739	-2.81739	-2.81739	-2.81739	-2.81739	-2.81739	-2.81739	-2.81739	-2.81739	-2.81739	-2.81739	-2.81739	-2.81739	-2.81739	-2.81739	-2.81739	-2.81739	-2.81739	-2.81739	-2.81739	-2.81739	-2.81739	-2.81739
5	-2.57761	-2.57761	-2.57761	-2.57761	-2.57761	-2.57761	-2.57761	-2.57761	-2.57761	-2.57761	-2.57761	-2.57761	-2.57761	-2.57761	-2.57761	-2.57761	-2.57761	-2.57761	-2.57761	-2.57761	-2.57761	-2.57761	-2.57761	-2.57761	-2.57761	-2.57761	-2.57761	-2.57761	-2.57761	-2.57761	-2.57761	-2.57761	-2.57761	-2.57761	-2.57761	-2.57761	-2.57761	-2.57761	-2.57761	-2.57761	-2.57761	-2.57761	-2.57761	-2.57761	-2.57761	-2.57761	-2.57761	-2.57761	-2.57761
6	-2.33776	-2.33776	-2.33776	-2.33776	-2.33776	-2.33776	-2.33776	-2.33776	-2.33776	-2.33776	-2.33776	-2.33776	-2.33776	-2.33776	-2.33776	-2.33776	-2.33776	-2.33776	-2.33776	-2.33776	-2.33776	-2.33776	-2.33776	-2.33776	-2.33776	-2.33776	-2.33776	-2.33776	-2.33776	-2.33776	-2.33776	-2.33776	-2.33776	-2.33776	-2.33776	-2.33776	-2.33776	-2.33776	-2.33776	-2.33776	-2.33776	-2.33776	-2.33776	-2.33776	-2.33776	-2.33776	-2.33776	-2.33776	-2.33776
7	-2.09788	-2.09788	-2.09788	-2.09788	-2.09788	-2.09788	-2.09788	-2.09788	-2.09788	-2.09788	-2.09788	-2.09788	-2.09788	-2.09788	-2.09788	-2.09788	-2.09788	-2.09788	-2.09788	-2.09788	-2.09788	-2.09788	-2.09788	-2.09788	-2.09788	-2.09788	-2.09788	-2.09788	-2.09788	-2.09788	-2.09788	-2.09788	-2.09788	-2.09788	-2.09788	-2.09788	-2.09788	-2.09788	-2.09788	-2.09788	-2.09788	-2.09788	-2.09788	-2.09788	-2.09788	-2.09788	-2.09788	-2.09788	-2.09788
8	-1.85796	-1.85796	-1.85796	-1.85796	-1.85796	-1.85796	-1.85796	-1.85796	-1.85796	-1.85796	-1.85796	-1.85796	-1.85796	-1.85796	-1.85796	-1.85796	-1.85796	-1.85796	-1.85796	-1.85796	-1.85796	-1.85796	-1.85796	-1.85796	-1.85796	-1.85796	-1.85796	-1.85796	-1.85796	-1.85796	-1.85796	-1.85796	-1.85796	-1.85796	-1.85796	-1.85796	-1.85796	-1.85796	-1.85796	-1.85796	-1.85796	-1.85796	-1.85796	-1.85796	-1.85796	-1.85796	-1.85796	-1.85796	-1.85796
9	-1.618	-1.618	-1.618	-1.618	-1.618	-1.618	-1.618	-1.618	-1.618	-1.618	-1.618	-1.618	-1.618	-1.618	-1.618	-1.618	-1.618	-1.618	-1.618	-1.618	-1.618	-1.618	-1.618	-1.618	-1.618	-1.618	-1.618	-1.618	-1.618	-1.618	-1.618	-1.618	-1.618	-1.618	-1.618	-1.618	-1.618	-1.618	-1.618	-1.618	-1.618	-1.618	-1.618	-1.618	-1.618	-1.618	-1.618	-1.618	-1.618
10	-1.37803	-1.37803	-1.37803	-1.37803	-1.37803	-1.37803	-1.37803	-1.37803	-1.37803	-1.37803	-1.37803	-1.37803	-1.37803	-1.37803	-1.37803	-1.37803	-1.37803	-1.37803	-1.37803	-1.37803	-1.37803	-1.37803	-1.37803	-1.37803	-1.37803	-1.37803	-1.37803	-1.37803	-1.37803	-1.37803	-1.37803	-1.37803	-1.37803	-1.37803	-1.37803	-1.37803	-1.37803	-1.37803	-1.37803	-1.37803	-1.37803	-1.37803	-1.37803	-1.37803	-1.37803	-1.37803	-1.37803	-1.37803	-1.37803
11	-1.13802	-1.13802	-1.13802	-1.13802	-1.13802	-1.13802	-1.13802	-1.13802	-1.13802	-1.13802	-1.13802	-1.13802	-1.13802	-1.13802	-1.13802	-1.13802	-1.13802	-1.13802	-1.13802	-1.13802	-1.13802	-1.13802	-1.13802	-1.13802	-1.13802	-1.13802	-1.13802	-1.13802	-1.13802	-1.13802	-1.13802	-1.13802	-1.13802	-1.13802	-1.13802	-1.13802	-1.13802	-1.13802	-1.13802	-1.13802	-1.13802	-1.13802	-1.13802	-1.13802	-1.13802	-1.13802	-1.13802	-1.13802	-1.13802
12	-0.897995	-0.897995	-0.897995	-0.897995	-0.897995	-0.897995	-0.897995	-0.897995	-0.897995	-0.897995	-0.897995	-0.897995	-0.897995	-0.897995	-0.897995	-0.897995	-0.897995	-0.897995	-0.897995	-0.897995	-0.897995	-0.897995	-0.897995	-0.897995	-0.897995	-0.897995	-0.897995	-0.897995	-0.897995	-0.897995	-0.897995	-0.897995	-0.897995	-0.897995	-0.897995	-0.897995	-0.897995	-0.897995	-0.897995	-0.897995	-0.897995	-0.897995	-0.897995	-0.897995	-0.897995	-0.897995	-0.897995	-0.897995	-0.897995
13	-0.657951	-0.657951	-0.657951	-0.657951	-0.657951	-0.657951	-0.657951	-0.657951	-0.657951	-0.657951	-0.657951	-0.657951	-0.657951	-0.657951	-0.657951	-0.657951	-0.657951	-0.657951	-0.657951	-0.657951	-0.657951	-0.657951	-0.657951	-0.657951	-0.657951	-0.657951	-0.657951	-0.657951	-0.657951	-0.657951	-0.657951	-0.657951	-0.657951	-0.657951	-0.657951	-0.657951	-0.657951	-0.657951	-0.657951	-0.657951	-0.657951	-0.657951	-0.657951	-0.657951	-0.657951	-0.657951	-0.657951	-0.657951	-0.657951
14	-0.417908	-0.417908	-0.417908	-0.417908	-0.417908	-0.417908	-0.417908	-0.417908	-0.417908	-0.417908	-0.417908	-0.417908	-0.417908	-0.417908	-0.417908	-0.417908	-0.417908	-0.417908	-0.417908	-0.417908	-0.417908	-0.417908	-0.417908	-0.417908	-0.417908	-0.417908	-0.417908	-0.417908	-0.417908	-0.417908	-0.417908	-0.417908	-0.417908	-0.417908	-0.417908	-0.417908	-0.417908	-0.417908	-0.417908	-0.417908	-0.417908	-0.417908	-0.417908	-0.417908	-0.417908	-0.417908	-0.417908	-0.417908	-0.417908
15	-0.177849	-0.177849	-0.177849	-0.177849	-0.177849	-0.177849	-0.177849	-0.177849	-0.177849	-0.177849	-0.177849	-0.177849	-0.177849	-0.177849	-0.177849	-0.177849	-0.177849	-0.177849	-0.177849	-0.177849	-0.177849	-0.177849	-0.177849	-0.177849	-0.177849	-0.177849	-0.177849	-0.177849	-0.177849	-0.177849	-0.177849	-0.177849	-0.177849	-0.177849	-0.177849	-0.177849	-0.177849	-0.177849	-0.177849	-0.177849	-0.177849	-0.177849	-0.177849	-0.177849	-0.177849	-0.177849	-0.177849	-0.177849	-0.177849
16	0.0622177	0.0622177	0.0622177	0.0622177	0.0622177	0.0622177	0.0622177	0.0622177	0.0622177	0.0622177	0.0622177	0.0622177	0.0622177	0.0622177	0.0622177	0.0622177	0.0622177	0.0622177	0.0622177	0.0622177	0.0622177	0.0622177	0.0622177	0.0622177	0.0622177	0.0622177	0.0622177	0.0622177	0.0622177	0.0622177	0.0622177	0.0622177	0.0622177	0.0622177	0.0622177	0.0622177	0.0622177	0.0622177	0.0622177	0.0622177	0.0622177	0.0622177	0.0622177	0.0622177	0.0622177	0.0622177	0.0622177	0.0622177	0.0622177
17	0.302277	0.302277	0.302277	0.302277	0.302277	0.302277	0.302277	0.302277	0.302277	0.302277	0.302277	0.302277	0.302277	0.302277	0.302277	0.302277	0.302277	0.302277	0.302277	0.302277	0.302277	0.302277	0.302277	0.302277	0.302277	0.302277	0.302277	0.302277	0.302277	0.302277	0.302277	0.302277	0.302277	0.302277	0.302277	0.302277	0.302277	0.302277	0.302277	0.302277	0.302277	0.302277	0.302277	0.302277	0.302277	0.302277	0.302277	0.302277	0.302277
18	0.542328	0.542328	0.542328	0.542328	0.542328	0.542328	0.542328	0.542328	0.542328	0.542328	0.542328	0.542328	0.542328	0.542328	0.542328	0.542328	0.542328	0.542328	0.542328	0.542328	0.542328	0.542328	0.542328	0.542328	0.542328	0.542328	0.542328	0.542328	0.542328	0.542328	0.542328	0.542328	0.542328	0.542328	0.542328	0.542328	0.542328	0.542328	0.542328	0.542328	0.542328	0.542328	0.542328	0.542328	0.542328	0.542328	0.542328	0.542328	0.542328
19	0.782372	0.782372	0.782372	0.782372	0.782372	0.782372	0.782372	0.782372	0.782372	0.782372	0.782372	0.782372	0.782372	0.782372	0.782372	0.782372	0.782372	0.782372	0.782372	0.782372	0.782372	0.782372	0.782372	0.782372	0.782372	0.782372	0.782372	0.782372	0.782372	0.782372	0.782372	0.782372	0.782372	0.782372	0.782372	0.782372	0.782372	0.782372	0.782372	0.782372	0.782372	0.782372	0.782372	0.782372	0.782372	0.782372	0.782372	0.782372	0.782372
20	1.02241	1.02241	1.02241	1.02241	1.02241	1.02241	1.02241	1.02241	1.02241	1.02241	1.02241	1.02241	1.02241	1.02241	1.02241	1.02241	1.02241	1.02241	1.02241	1.02241	1.02241	1.02241	1.02241	1.02241	1.02241	1.02241	1.02241	1.02241	1.02241	1.02241	1.02241	1.02241	1.02241	1.02241	1.02241	1.02241	1.02241	1.02241	1.02241	1.02241	1.02241	1.02241	1.02241	1.02241	1.02241	1.02241	1.02241	1.02241	1.02241
21	1.26243	1.26243	1.26243	1.26243	1.26243	1.26243	1.26243	1.26243	1.26243	1.26243	1.26243	1.26243	1.26243	1.26243	1.26243	1.26243	1.26243	1.26243	1.26243	1.26243	1.26243	1.26243	1.26243	1.26243	1.26243	1.26243	1.26243	1.26243	1.26243	1.26243	1.26243	1.26243	1.26243	1.26243	1.26243	1.26243	1.26243	1.26243	1.26243	1.26243	1.26243	1.26243	1.26243	1.26243	1.26243	1.26243	1.26243	1.26243	1.26243
22	1.50241	1.50241	1.50241	1.50241	1.50241	1.50241	1.50241	1.50241	1.50241	1.50241	1.50241	1.50241	1.50241	1.50241	1.50241	1.50241	1.50241	1.50241	1.50241	1.50241	1.50241	1.50241	1.50241	1.50241	1.50241	1.50241	1.50241	1.50241	1.50241	1.50241	1.50241	1.50241	1.50241	1.50241	1.50241	1.50241	1.50241	1.50241	1.50241	1.50241	1.50241	1.50241	1.50241	1.50241	1.50241	1.50241	1.50241	1.50241	1.50241
23	1.74239	1.74239	1.74239	1.74239	1.74239	1.74239	1.74239	1.74239	1.74239	1.74239	1.74239	1.74239	1.74239	1.74239	1.74239	1.74239	1.74239	1.74239	1.74239	1.74239	1.74239	1.74239	1.74239	1.74239	1.74239	1.74239	1.74239	1.74239	1.74239	1.74239	1.74239	1.74239	1.74239	1.74239	1.74239	1.74239	1.74239	1.74239	1.74239	1.74239	1.74239	1.74239	1.74239	1.74239	1.74239	1.74239	1.74239	1.74239	1.74239
24	1.98232	1.98232	1.98232	1.98232	1.98232	1.98232	1.98232	1.98232	1.98232	1.98232	1.98232	1.98232	1.98232	1.98232	1.98232	1.98232	1.98232	1.98232	1.98232	1.98232	1.98232	1.98232	1.98232	1.98232	1.98232	1.98232	1.98232	1.98232	1.98232	1.98232	1.98232	1.98232	1.98232	1.98232	1.98232	1.98232	1.98232	1.98232	1.98232	1.98232	1.98232	1.98232	1.98232	1.98232	1.98232	1.98232	1.98232	1.98232	1.98232
25	2.22222	2.22222	2.22222	2.22222	2.22222	2.22222	2.22222	2.22222	2.22222	2.22222	2.22222	2.22222	2.22222	2.22222	2.22222	2.22222	2.22222	2.22222	2.22222	2.22222	2.22222	2.22222	2.22222	2.22222	2.22222	2.22222	2.22222	2.22222	2.22222	2.22222	2.22222	2.22222	2.22222	2.22222	2.22222	2.22222	2.22222	2.22222	2.22222	2.22222	2.22222	2.22222	2.22222	2.22222	2.22222	2.22222	2.22222	2.22222	2.22222
26	2.46208	2.46208	2.46208	2.46208	2.46208	2.46208	2.46208	2.46208	2.46208	2.46208	2.46208	2.46208	2.46208	2.46208	2.46208	2.46208	2.46208	2.46208	2.46208	2.46208	2.46208	2.46208	2.46208	2.46208	2.46208	2.46208	2.46208	2.46208	2.46208	2.46208	2.46208	2.46208	2.46208	2.46208	2.46208	2.46208	2.46208	2.46208	2.46208	2.46208	2.46208	2.46208	2.46208	2.46208	2.46208	2.46208	2.46208	2.46208	2.46208
27	2.7019	2.7019	2.7019	2.7019	2.7019	2.7019	2.7019	2.7019	2.7019	2.7019	2.7019	2.7019	2.7019	2.7019	2.7019	2.7019	2.7019	2.7019	2.7019	2.7019	2.7019	2.7019	2.7019	2.7019	2.7019	2.7019	2.7019	2.7019	2.7019	2.7019	2.7019	2.7019	2.7019	2.7019	2.7019	2.7019	2.7019	2.7019	2.7019	2.7019	2.7019	2.7019	2.7019	2.7019	2.7019	2.7019	2.7019	2.7019	2.7019
28	2.94167	2.94167	2.94167	2.94167	2.94167	2.94167	2.94167	2.94167	2.94167	2.94167	2.94167	2.94167	2.94167	2.94167	2.94167	2.94167	2.94167	2.94167	2.94167	2.94167	2.94167	2.94167	2.94167	2.94167	2.94167	2.94167	2.94167	2.94167	2.94167	2.94167	2.94167	2.94167	2.94167	2.94167	2.94167	2.94167	2.94167	2.94167	2.94167	2.94167	2.94167	2.94167	2.94167	2.94167	2.94167	2.94167	2.94167	2.94167	2.94167
29	3.18139	3.18139	3.18139	3.18139	3.18139	3.18139	3.18139	3.18139	3.18139	3.18139	3.18139	3.18139	3.18139	3.18139	3.18139	3.18139	3.18139	3.18139	3.18139	3.18139	3.18139	3.18139	3.18139	3.18139	3.18139	3.18139	3.18139	3.18139	3.18139	3.18139	3.18139	3.18139	3.18139	3.18139	3.18139	3.18139	3.18139	3.18139	3.18139	3.18139	3.18139	3.18139	3.18139	3.18139	3.18139	3.18139	3.18139	3.18139	3.18139
30	3.42105	3.42105	3.42105	3.42105	3.42105	3.42105	3.42105	3.42105	3.42105	3.42105	3.42105	3.42105	3.42105	3.42105	3.42105	3.42105	3.42105	3.42105	3.42105	3.42105	3.42105	3.42105	3.42105	3.42105	3.42105	3.42105	3.42105	3.42105	3.42105	3.42105	3.42105	3.42105	3.42105	3.42105	3.42105	3.42105	3.42105	3.42105	3.42105	3.42105	3.42105	3.42105	3.42105	3.42105	3.42105	3.42105	3.42105	3.42105	3.42105
31	3.66066	3.66066	3.66066	3.66066	3.66066	3.66066	3.66066	3.66066	3.66066	3.66066	3.66066	3.66066	3.66066	3.66066	3.66066	3.66066	3.66066	3.66066	3.66066	3.66066	3.66066	3.66066	3.66066	3.66066	3.66066	3.66066	3.66066	3.66066	3.66066	3.66066	3.66066	3.66066	3.66066	3.66066	3.66066	3.66066	3.66066	3.66066	3.66066	3.66066	3.66066	3.66066	3.66066	3.66066	3.66066	3.66066	3.66066	3.66066	3.66066
32	3.9002	3.9002	3.9002	3.9002	3.9002	3.9002	3.9002	3.9002	3.9002	3.9002	3.9002	3.9002	3.9002	3.9002	3.9002	3.9002	3.9002	3.9002	3.9002	3.9002	3.9002	3.9002	3.9002	3.9002	3.9002	3.9002	3.9002	3.9002	3.9002	3.9002	3.9002	3.9002	3.9002	3.9002	3.9002	3.9002	3.9002	3.9002	3.9002	3.9002	3.9002	3.9002	3.9002	3.9002	3.9002	3.9002	3.9002	3.9002	3.9002
33	4.13967	4.13967	4.13967	4.13967	4.13967	4.13967	4.13967	4.13967	4.13967	4.13967	4.13967	4.13967	4.13967	4.13967	4.13967	4.13967	4.13967	4.13967	4.13967	4.13967	4.13967	4.13967	4.13967	4.13967	4.13967	4.13967	4.13967	4.13967	4.13967	4.13967	4.13967	4.13967	4.13967	4.13967	4.13967	4.13967	4.13967	4.13967	4.13967	4.13967	4.13967	4.13967	4.13967	4.13967	4.13967	4.13967	4.13967	4.13967	4.13967
34	4.37907	4.37907	4.37907	4.37907	4.37907	4.37907	4.37907	4.37907	4.37907	4.37907	4.37907	4.37907	4.37907	4.37907	4.37907	4.37907	4.37907	4.37907	4.37907	4.37907	4.37907	4.37907	4.37907	4.37907	4.37907	4.37907	4.37907	4.37907	4.37907	4.37907	4.37907	4.37907	4.37907	4.37907	4.37907	4.37907	4.37907	4.37907	4.37907	4.37907	4.37907	4.37907	4.37907	4.37907	4.37907	4.37907	4.37907	4.37907	4.37907
35	4.61839	4.61839	4.61839	4.61839	4.61839	4.61839	4.61839	4.61839	4.61839	4.61839	4.61839	4.61839	4.61839	4.61839	4.61839	4.61839	4.61839	4.61839	4.61839	4.61839	4.61839	4.61839	4.61839	4.61839	4.61839	4.61839	4.61839	4.61839	4.61839	4.61839	4.61839	4.61839	4.61839	4.61839	4.61839	4.61839	4.61839	4.61839	4.61839	4.61839	4.61839	4.61839	4.61839	4.61839	4.61839	4.61839	4.61839	4.61839	4.61839
36	4.85764	4.85764	4.85764	4.85764	4.85764	4.85764	4.85764	4.85764	4.85764	4.85764	4.85764	4.85764	4.85764	4.85764	4.85764	4.85764	4.85764	4.85764	4.85764	4.85764	4.85764	4.85764	4.85764	4.85764	4.85764	4.85764	4.85764	4.85764	4.85764	4.85764	4.85764	4.85764	4.85764	4.85764	4.85764	4.85764	4.85764	4.85764	4.85764	4.85764	4.85764	4.85764	4.85764	4.85764	4.85764	4.85764	4.85764	4.85764	4.85764
37	5.09679	5.09679	5.09679	5.09679	5.09679	5.09679	5.09679	5.09679	5.09679	5.09679	5.09679	5.09679	5.09679	5.09679	5.09679	5.09679	5.09679	5.09679	5.09679	5.09679	5.09679	5.09679	5.09679	5.09679	5.09679	5.09679	5.09679	5.09679	5.09679	5.09679	5.09679	5.09679	5.09679	5.09679	5.09679	5.09679	5.09679	5.09679	5.09679	5.09679	5.09679	5.09679	5.09679	5.09679	5.09679	5.09679	5.09679	5.09679	5.09679
38	5.33586	5.33586	5.33586	5.33586	5.33586	5.33586	5.33586	5.33586	5.33586	5.33586	5.33586	5.33586	5.33586	5.33586	5.33586	5.33586	5.33586	5.33586	5.33586	5.33586	5.33586	5.33586	5.33586	5.33586	5.33586	5.33586	5.33586	5.33586	5.33586	5.33586	5.33586	5.33586	5.33586	5.33586	5.33586	5.33586	5.33586	5.33586	5.33586	5.33586	5.33586	5.33586	5.33586	5.33586	5.33586	5.33586	5.33586	5.33586	5.33586
39	5.57484	5.57484	5.57484	5.57484	5.57484	5.57484	5.57484	5.57484	5.57484	5.57484	5.57484	5.57484	5.57484	5.57484	5.57484	5.57484	5.57484	5.57484	5.57484	5.57484	5.57484	5.57484	5.57484	5.57484	5.57484	5.57484	5.57484	5.57484	5.57484	5.57484	5.57484	5.57484	5.57484	5.57484	5.57484	5.57484	5.57484	5.57484	5.57484	5.57484	5.57484	5.57484	5.57484	5.57484	5.57484	5.57484	5.57484	5.57484	5.57484
40	5.81371	5.81371	5.81371	5.81371	5.81371	5.81371	5.81371	5.81371	5.81371	5.81371	5.81371	5.81371	5.81371	5.81371	5.81371	5.81371	5.81371	5.81371	5.81371	5.81371	5.81371	5.81371	5.81371	5.81371	5.81371	5.81371	5.81371	5.81371	5.81371	5.81371	5.81371	5.81371	5.81371	5.81371	5.81371	5.81371	5.81371	5.81371	5.81371	5.81371	5.81371	5.81371	5.81371	5.81371	5.81371	5.81371	5.81371	5.81371	5.81371
41	6.05249	6.05249	6.05249	6.05249	6.05249	6.05249	6.05249	6.05249	6.05249	6.05249	6.05249	6.05249	6.05249	6.05249	6.05249	6.05249	6.05249	6.05249	6.05249	6.05249	6.05249	6.05249	6.05249	6.05249	6.05249	6.05249	6.05249	6.05249	6.05249	6.05249	6.05249	6.05249	6.05249	6.05249	6.05249	6.05249	6.05249	6.05249	6.05249	6.05249	6.05249	6.05249	6.05249	6.05249	6.05249	6.05249	6.05249	6.05249	6.05249
42	6.29116	6.29116	6.29116	6.29116	6.29116	6.29116	6.29116	6.29116	6.29116	6.29116	6.29116	6.29116	6.29116	6.29116	6.29116	6.29116	6.29116	6.29116	6.29116	6.29116	6.29116	6.29116	6.29116	6.29116	6.29116	6.29116	6.29116	6.29116	6.29116	6.29116	6.29116	6.29116	6.29116	6.29116	6.29116	6.29116	6.29116	6.29116	6.29116	6.29116	6.29116	6.29116	6.29116	6.29116	6.29116	6.29116	6.29116	6.29116	6.29116
43	6.52972	6.52972	6.52972	6.52972	6.52972	6.52972	6.52972	6.52972	6.52972	6.52972	6.52972	6.52972	6.52972	6.52972	6.52972	6.52972	6.52972	6.52972	6.52972	6.52972	6.52972	6.52972	6.52972	6.52972	6.52972	6.52972	6.52972	6.52972	6.52972	6.52972	6.52972	6.52972	6.52972	6.52972	6.52972	6.52972	6.52972	6.52972	6.52972	6.52972	6.52972	6.52972	6.52972	6.52972	6.52972	6.52972	6.52972	6.52972	6.52972
44	6.76817	6.76817	6.76817	6.76817	6.76817	6.76817	6.76817	6.76817	6.76817	6.76817	6.76817	6.76817	6.76817	6.76817	6.76817	6.76817	6.76817	6.76817	6.76817	6.76817	6.76817	6.76817	6.76817	6.76817	6.76817	6.76817	6.76817	6.76817	6.76817	6.76817	6.76817	6.76817	6.76817	6.76817	6.76817	6.76817	6.76817	6.76817	6.76817	6.76817	6.76817	6.76817	6.76817	6.76817	6.76817	6.76817	6.76817	6.76817	6.76817
45	7.0065	7.0065	7.0065	7.0065	7.0065	7.0065	7.0065	7.0065	7.0065	7.0065	7.0065	7.0065	7.0065	7.0065	7.0065	7.0065	7.0065	7.0065	7.0065	7.0065	7.0065	7.0065	7.0065	7.0065	7.0065	7.0065	7.0065	7.0065	7.0065	7.0065	7.0065	7.0065	7.0065	7.0065	7.0065	7.0065	7.0065	7.0065	7.0065	7.0065	7.0065	7.0065	7.0065	7.0065	7.0065	7.0065	7.0065	7.0065	7.0065
46	7.24471	7.24471	7.24471	7.24471	7.24471	7.24471	7.24471	7.24471	7.24471	7.24471	7.24471	7.24471	7.24471	7.24471	7.24471	7.24471	7.24471	7.24471	7.24471	7.24471	7.24471	7.24471	7.24471	7.24471	7.24471	7.24471	7.24471	7.24471	7.24471	7.24471	7.24471	7.24471	7.24471	7.24471	7.24471	7.24471	7.24471	7.24471	7.24471	7.24471	7.24471	7.24471	7.24471	7.24471	7.24471	7.24471	7.24471	7.24471	7.24471
47	7.48278	7.48278	7.48278	7.48278	7.48278	7.48278	7.48278	7.48278	7.48278	7.48278	7.48278	7.48278	7.48278	7.48278	7.48278	7.48278	7.48278	7.48278	7.48278	7.48278	7.48278	7.48278	7.48278	7.48278	7.48278	7.48278	7.48278	7.48278	7.48278	7.48278	7.48278	7.48278	7.48278	7.48278	7.48278	7.48278	7.48278	7.48278	7.48278	7.48278	7.48278	7.48278	7.48278	7.48278	7.48278	7.48278	7.48278	7.48278	7.48278
48	7.72074	7.72074	7.72074	7.72074	7.72074	7.72074	7.72074	7.72074	7.72074	7.72074	7.72074	7.72074	7.72074	7.72074	7.72074	7.72074	7.72074	7.72074	7.72074	7.72074	7.72074	7.72074	7.72074	7.72074	7.72074	7.72074	7.72074	7.72074	7.72074	7.72074	7.72074	7.72074	7.72074	7.72074	7.72074	7.72074	7.72074	7.72074	7.72074	7.72074	7.72074	7.72074	7.72074	7.72074	7.72074	7.72074	7.72074	7.72074	7.72074
49	7.95856	7.95856	7.95856	7.95856	7.95856	7.95856	7.95856	7.95856	7.95856	7.95856	7.95856	7.95856	7.95856	7.95856	7.95856	7.95856	7.95856	7.95856	7.95856	7.95856	7.95856	7.95856	7.95856	7.95856	7.95856	7.95856	7.95856	7.95856	7.95856	7.95856	7.95856	7.95856	7.95856	7.95856	7.95856	7.95856	7.95856	7.95856	7.95856	7.95856	7.95856	7.95856	7.95856	7.95856	7.95856	7.95856	7.95856	7.95856	7.95856
50	8.19624	8.19624	8.19624	8.19624	8.19624	8.19624	8.19624	8.19624	8.19624	8.19624	8.19624	8.19624	8.19624	8.19624	8.19624	8.19624	8.19624	8.19624	8.19624	8.19624	8.19624	8.19624	8.19624	8.19624	8.19624	8.19624	8.19624	8.19624	8.19624	8.19624	8.19624	8.19624	8.19624	8.19624	8.19624	8.19624	8.19624	8.19624	8.19624	8.19624	8.19624	8.19624	8.19624	8.19624	8.19624	8.19624	8.19624	8.19624	8.19624
51	8.43378	8.43378	8.43378	8.43378	8.43378	8.43378	8.43378	8.43378	8.43378	8.43378	8.43378	8.43378	8.43378	8.43378	8.43378	8.43378	8.43378	8.43378	8.43378	8.43378	8.43378	8.43378	8.43378	8.43378	8.43378	8.43378	8.43378	8.43378	8.43378	8.43378	8.43378	8.43378	8.43378	8.43378	8.43378	8.43378	8.43378	8.43378	8.43378	8.43378	8.43378	8.43378	8.43378	8.43378	8.43378	8.43378	8.43378	8.43378	8.43378
52	8.67117	8.67117	8.67117	8.67117	8.67117	8.67117	8.67117	8.67117	8.67117	8.67117	8.67117	8.67117	8.67117	8.67117	8.67117	8.67117	8.67117	8.67117	8.67117	8.67117	8.67117	8.67117	8.67117	8.67117	8.67117	8.67117	8.67117	8.67117	8.67117	8.67117	8.67117	8.67117	8.67117	8.67117	8.67117	8.67117	8.67117	8.67117	8.67117	8.67117	8.67117	8.67117	8.67117	8.67117	8.67117	8.67117	8.67117	8.67117	8.67117
53	8.90842	8.90842	8.90842	8.90842	8.90842	8.90842	8.90842	8.90842	8.90842	8.90842	8.90842	8.90842	8.90842	8.90842	8.90842	8.90842	8.90842	8.90842	8.90842	8.90842	8.90842	8.90842	8.90842	8.90842	8.90842	8.90842	8.90842	8.90842	8.90842	8.90842	8.90842	8.90842	8.90842	8.90842	8.90842	8.90842	8.90842	8.90842	8.90842	8.90842	8.90842	8.90842	8.90842	8.90842	8.90842	8.90842	8.90842	8.90842	8.90842
54	9.14551	9.14551	9.14551	9.14551	9.14551	9.14551	9.14551	9.14551	9.14551	9.14551	9.14551	9.14551	9.14551	9.14551	9.14551	9.14551	9.14551	9.14551	9.14551	9.14551	9.14551	9.14551	9.14551	9.14551	9.14551	9.14551	9.14551	9.14551	9.14551	9.14551	9.14551	9.14551	9.14551	9.14551	9.14551	9.14551	9.14551	9.14551	9.14551	9.14551	9.14551	9.14551	9.14551	9.14551	9.14551	9.14551	9.14551	9.14551	9.14551
55	9.38244	9.38244	9.38244	9.38244	9.38244	9.38244	9.38244	9.38244	9.38244	9.38244	9.38244	9.38244	9.38244	9.38244	9.38244	9.38244	9.38244	9.38244	9.38244	9.38244	9.38244	9.38244	9.38244	9.38244	9.38244	9.38244	9.38244	9.38244	9.38244	9.38244	9.38244	9.38244	9.38244	9.38244	9.38244	9.38244	9.38244	9.38244	9.38244	9.38244	9.38244	9.38244	9.38244	9.38244	9.38244	9.38244	9.38244	9.38244	9.38244
56	9.6192	9.6192	9.6192	9.6192	9.6192	9.6192	9.6192	9.6192	9.6192	9.6192	9.6192	9.6192	9.6192	9.6192	9.6192	9.6192	9.6192	9.6192	9.6192	9.6192	9.6192	9.6192	9.6192	9.6192	9.6192	9.6192	9.6192	9.6192	9.6192	9.6192	9.6192	9.6192	9.6192	9.6192	9.6192	9.6192	9.6192	9.6192	9.6192	9.6192	9.6192	9.6192	9.6192	9.6192	9.6192	9.6192	9.6192	9.6192	9.6192
57	9.85581	9.85581	9.85581	9.85581	9.85581	9.85581	9.85581	9.85581	9.85581	9.85581	9.85581	9.85581	9.85581	9.85581	9.85581	9.85581	9.85581	9.85581	9.85581	9.85581	9.85581	9.85581	9.85581	9.85581	9.85581	9.85581	9.85581	9.85581	9.85581	9.85581	9.85581	9.85581	9.85581	9.85581	9.85581	9.85581	9.85581	9.85581	9.85581	9.85581	9.85581	9.85581	9.85581	9.85581	9.85581	9.85581	9.85581	9.85581	9.85581
58	10.0922	10.0922	10.0922	10.0922	10.0922	10.0922	10.0922	10.0922	10.0922	10.0922	10.0922	10.0922	10.0922	10.0922	10.0922	10.0922	10.0922	10.0922	10.0922	10.0922	10.0922	10.0922	10.0922	10.0922	10.0922	10.0922	10.0922	10.0922	10.0922	10.0922	10.0922	10.0922	10.0922	10.0922	10.0922	10.0922	10.0922	10.0922	10.0922	10.0922	10.0922	10.0922	10.0922	10.0922	10.0922	10.0922	10.0922	10.0922	10.0922
59	10.3285	10.3285	10.3285	10.3285	10.3285	10.3285	10.3285	10.3285	10.3285	10.3285	10.3285	10.3285	10.3285	10.3285	10.3285	10.3285	10.3285	10.3285	10.3285	10.3285	10.3285	10.3285	10.3285	10.3285	10.3285	10.3285	10.3285	10.3285	10.3285	10.3285	10.3285	10.3285	10.3285	10.3285	10.3285	10.3285	10.3285	10.3285	10.3285	10.3285	10.3285	10.3285	10.3285	10.3285	10.3285	10.3285	10.3285	10.3285	10.3285
60	10.5646	10.5646	10.5646	10.5646	10.5646	10.5646	10.5646	10.5646	10.5646	10.5646	10.5646	10.5646	10.5646	10.5646	10.5646	10.5646	10.5646	10.5646	10.5646	10.5646	10.5646	10.5646	10.5646	10.5646	10.5646	10.5646	10.5646	10.5646	10.5646	10.5646	10.5646	10.5646	10.5646	10.5646	10.5646	10.5646	10.5646	10.5646	10.5646	10.5646	10.5646	10.5646	10.5646	10.5646	10.5646	10.5646	10.5646	10.5646	10.5646
61	10.8005	10.8005	10.8005	10.8005	10.8005	10.8005	10.8005	10.8005	10.8005	10.8005	10.8005	10.8005	10.8005	10.8005	10.8005	10.8005	10.8005	10.8005	10.8005	10.8005	10.8005	10.8005	10.8005	10.8005	10.8005	10.8005	10.8005	10.8005	10.8005	10.8005	10.8005	10.8005	10.8005	10.8005	10.8005	10.8005	10.8005	10.8005	10.8005	10.8005	10.8005	10.8005	10.8005	10.8005	10.8005	10.8005	10.8005	10.8005	10.8005
62	11.0362	11.0362	11.0362	11.0362	11.0362	11.0362	11.0362	11.0362	11.0362	11.0362	11.0362	11.0362	11.0362	11.0362	11.0362	11.0362	11.0362	11.0362	11.0362	11.0362	11.0362	11.0362	11.0362	11.0362	11.0362	11.0362	11.0362	11.0362	11.0362	11.0362	11.0362	11.0362	11.0362	11.0362	11.0362	11.0362	11.0362	11.0362	11.0362	11.0362	11.0362	11.0362	11.0362	11.0362	11.0362	11.0362	11.0362	11.0362	11.0362
63	11.2717	11.2717	11.2717	11.2717	11.2717	11.2717	11.2717	11.2717	11.2717	11.2717	11.2717	11.2717	11.2717	11.2717	11.2717	11.2717	11.2717	11.2717	11.2717	11.2717	11.2717	11.2717	11.2717	11.2717	11.2717	11.2717	11.2717	11.2717	11.2717	11.2717	11.2717	11.2717	11.2717	11.2717	11.2717	11.2717	11.2717	11.2717	11.2717	11.2717	11.2717	11.2717	11.2717	11.2717	11.2717	11.2717	11.2717	11.2717	11.2717
64	11.5071	11.5071	11.5071	11.5071	11.5071	11.5071	11.5071	11.5071	11.5071	11.5071	11.5071	11.5071	11.5071	11.5071	11.5071	11.5071	11.5071	11.5071	11.5071	11.5071	11.5071	11.5071	11.5071	11.5071	11.5071	11.5071	11.5071	11.5071	11.5071	11.5071	11.5071	11.5071	11.5071	11.5071	11.5071	11.5071	11.5071	11.5071	11.5071	11.5071	11.5071	11.5071	11.5071	11.5071	11.5071	11.5071	11.5071	11.5071	11.5071
65	11.7422	11.7422	11.7422	11.7422	11.7422	11.7422	11.7422	11.7422	11.7422	11.7422	11.7422	11.7422	11.7422	11.7422	11.7422	11.7422	11.7422	11.7422	11.7422	11.7422	11.7422	11.7422	11.7422	11.7422	11.7422	11.7422	11.7422	11.7422	11.7422	11.7422	11.7422	11.7422	11.7422	11.7422	11.7422	11.7422	11.7422	11.7422	11.7422	11.7422	11.7422	11.7422	11.7422	11.7422	11.7422	11.7422	11.7422	11.7422	11.7422
66	11.9771	11.9771	11.9771	11.9771	11.9771	11.9771	11.9771	11.9771	11.9771	11.9771	11.9771	11.9771	11.9771	11.9771	11.9771	11.9771	11.9771	11.9771	11.9771	11.9771	11.9771	11.9771	11.9771	11.9771	11.9771	11.9771	11.9771	11.9771	11.9771	11.9771	11.9771	11.9771	11.9771	11.9771	11.9771	11.9771	11.9771	11.9771	11.9771	11.9771	11.9771	11.9771	11.9771	11.9771	11.9771	11.9771	11.9771	11.9771	11.9771
67	12.2119	12.2119	12.2119	12.2119	12.2119	12.2119	12.2119	12.2119	12.2119	12.2119	12.2119	12.2119	12.2119	12.2119	12.2119	12.2119	12.2119	12.2119	12.2119	12.2119	12.2119	12.2119	12.2119	12.2119	12.2119	12.2119	12.2119	12.2119	12.2119	12.2119	12.2119	12.2119	12.2119	12.2119	12.2119	12.2119	12.2119	12.2119	12.2119	12.2119	12.2119	12.2119	12.2119	12.2119	12.2119	12.2119	12.2119	12.2119	12.2119
68	12.4464	12.4464	12.4464	12.4464	12.4464	12.4464	12.4464	12.4464	12.4464	12.4464	12.4464	12.4464	12.4464	12.4464	12.4464	12.4464	12.4464	12.4464	12.4464	12.4464	12.4464	12.4464	12.4464	12.4464	12.4464	12.4464	12.4464	12.4464	12.4464	12.4464	12.4464	12.4464	12.4464	12.4464	12.4464	12.4464	12.4464	12.4464	12.4464	12.4464	12.4464	12.4464	12.4464	12.4464	12.4464	12.4464	12.4464	12.4464	12.4464
69	12.6807	12.6807	12.6807	12.6807	12.6807	12.6807	12.6807	12.6807	12.6807	12.6807	12.6807	12.6807	12.6807	12.6807	12.6807	12.6807	12.6807	12.6807	12.6807	12.6807	12.6807	12.6807	12.6807	12.6807	12.6807	12.6807	12.6807	12.6807	12.6807	12.6807	12.6807	12.6807	12.6807	12.6807	12.6807	12.6807	12.6807	12.6807	12.6807	12.6807	12.6807	12.6807	12.6807	12.6807	12.6807	12.6807	12.6807	12.6807	12.6807
70	12.9148	12.9148	12.9148	12.9148	12.9148	12.9148	12.9148	12.9148	12.9148	12.9148	12.9148	12.9148	12.9148	12.9148	12.9148	12.9148	12.9148	12.9148	12.9148	12.9148	12.9148	12.9148	12.9148	12.9148	12.9148	12.9148	12.9148	12.9148	12.9148	12.9148	12.9148	12.9148	12.9148	12.9148	12.9148	12.9148	12.9148	12.9148	12.9148	12.9148	12.9148	12.9148	12.9148	12.9148	12.9148	12.9148	12.9148	12.9148	12.9148
71	13.1487	13.1487	13.1487	13.1487	13.1487	13.1487	13.1487	13.1487	13.1487	13.1487	13.1487	13.1487	13.1487	13.1487	13.1487	13.1487	13.1487	13.1487	13.1487	13.1487	13.1487	13.1487	13.1487	13.1487	13.1487	13.1487	13.1487	13.1487	13.1487	13.1487	13.1487	13.1487	13.1487	13.1487	13.1487	13.1487	13.1487	13.1487	13.1487	13.1487	13.1487	13.1487	13.1487	13.1487	13.1487	13.1487	13.1487	13.1487	13.1487
72	13.3824	13.3824	13.3824	13.3824	13.3824	13.3824	13.3824	13.3824	13.3824	13.3824	13.3824	13.3824	13.3824	13.3824	13.3824	13.3824	13.3824	13.3824	13.3824	13.3824	13.3824	13.3824	13.3824	13.3824	13.3824	13.3824	13.3824	13.3824	13.3824	13.3824	13.3824	13.3824	13.3824	13.3824	13.3824	13.3824	13.3824	13.3824	13.3824	13.3824	13.3824	13.3824	13.3824	13.3824	13.3824	13.3824	13.3824	13.3824	13.3824
73	13.6158	13.6158	13.6158	13.6158	13.6158	13.6158	13.6158	13.6158	13.6158	13.6158	13.6158	13.6158	13.6158	13.6158	13.6158	13.6158	13.6158	13.6158	13.6158	13.6158	13.6158	13.6158	13.6158	13.6158	13.6158	13.6158	13.6158	13.6158	13.6158	13.6158	13.6158	13.6158	13.6158	13.6158	13.6158	13.6158	13.6158	13.6158	13.6158	13.6158	13.6158	13.6158	13.6158	13.6158	13.6158	13.6158	13.6158	13.6158	13.6158
74	13.849	13.849	13.849	13.849	13.849	13.849	13.849	13.849	13.849	13.849	13.849	13.849	13.849	13.849	13.849	13.849	13.849	13.849	13.849	13.849	13.849	13.849	13.849	13.849	13.849	13.849	13.849	13.849	13.849	13.849	13.849	13.849	13.849	13.849	13.849	13.849	13.849	13.849	13.849	13.849	13.849	13.849	13.849	13.849	13.849	13.849	13.849	13.849	13.849
75	14.0819	14.0819	14.0819	14.0819	14.0819	14.0819	14.0819	14.0819	14.0819	14.0819	14.0819	14.0819	14.0819	14.0819	14.0819	14.0819	14.0819	14.0819	14.0819	14.0819	14.0819	14.0819	14.0819	14.0819	14.0819	14.0819	14.0819	14.0819	14.0819	14.0819	14.0819	14.0819	14.0819	14.0819	14.0819	14.0819	14.0819	14.0819	14.0819	14.0819	14.0819	14.0819	14.0819	14.0819	14.0819	14.0819	14.0819	14.0819	14.0819
76	14.3147	14.3147	14.3147	14.3147	14.3147	14.3147	14.3147	14.3147	14.3147	14.3147	14.3147	14.3147	14.3147	14.3147	14.3147	14.3147	14.3147	14.3147	14.3147	14.3147	14.3147	14.3147	14.3147	14.3147	14.3147	14.3147	14.3147	14.3147	14.3147	14.3147	14.3147	14.3147	14.3147	14.3147	14.3147	14.3147	14.3147	14.3147	14.3147	14.3147	14.3147	14.3147	14.3147	14.3147	14.3147	14.3147	14.3147	14.3147	14.3147
77	14.5472	14.5472	14.5472	14.5472	14.5472	14.5472	14.5472	14.5472	14.5472	14.5472	14.5472	14.5472	14.5472	14.5472	14.5472	14.5472	14.5472	14.5472	14.5472	14.5472	14.5472	14.5472	14.5472	14.5472	14.5472	14.5472	14.5472	14.5472	14.5472	14.5472	14.5472	14.5472	14.5472	14.5472	14.5472	14.5472	14.5472	14.5472	14.5472	14.5472	14.5472	14.5472	14.5472	14.5472	14.5472	14.5472	14.5472	14.5472	14.5472
78	14.7794	14.7794	14.7794	14.7794	14.7794	14.7794	14.7794	14.7794	14.7794	14.7794	14.7794	14.7794	14.7794	14.7794	14.7794	14.7794	14.7794	14.7794	14.7794	14.7794	14.7794	14.7794	14.7794	14.7794	14.7794	14.7794	14.7794	14.7794	14.7794	14.7794	14.7794	14.7794	14.7794	14.7794	14.7794	14.7794	14.7794	14.7794	14.7794	14.7794	14.7794	14.7794	14.7794	14.7794	14.7794	14.7794	14.7794	14.7794	14.7794
79	15.0114	15.0114	15.0114	15.0114	15.0114	15.0114	15.0114	15.0114	15.0114	15.0114	15.0114	15.0114	15.0114	15.0114	15.0114	15.0114	15.0114	15.0114	15.0114	15.0114	15.0114	15.0114	15.0114	15.0114	15.0114	15.0114	15.0114	15.0114	15.0114	15.0114	15.0114	15.0114	15.0114	15.0114	15.0114	15.0114	15.0114	15.0114	15.0114	15.0114	15.0114	15.0114	15.0114	15.0114	15.0114	15.0114	15.0114	15.0114	15.0114
80	15.2431	15.2431	15.2431	15.2431	15.2431	15.2431	15.2431	15.2431	15.2431	15.2431	15.2431	15.2431	15.2431	15.2431	15.2431	15.2431	15.2431	15.2431	15.2431	15.2431	15.2431	15.2431	15.2431	15.2431	15.2431	15.2431	15.2431	15.2431	15.2431	15.2431	15.2431	15.2431	15.2431	15.2431	15.2431	15.2431	15.2431	15.2431	15.2431	15.2431	15.2431	15.2431	15.2431	15.2431	15.2431	15.2431	15.2431	15.2431	15.2431
81	15.4746	15.4746	15.4746	15.4746	15.4746	15.4746	15.4746	15.4746	15.4746	15.4746	15.4746	15.4746	15.4746	15.4746	15.4746	15.4746	15.4746	15.4746	15.4746	15.4746	15.4746	15.4746	15.4746	15.4746	15.4746	15.4746	15.4746	15.4746	15.4746	15.4746	15.4746	15.4746	15.4746	15.4746	15.4746	15.4746	15.4746	15.4746	15.4746	15.4746	15.4746	15.4746	15.4746	15.4746	15.4746	15.4746	15.4746	15.4746	15.4746
82	15.7059	15.7059	15.7059	15.7059	15.7059	15.7059	15.7059	15.7059	15.7059	15.7059	15.7059	15.7059	15.7059	15.7059	15.7059	15.7059	15.7059	15.7059	15.7059	15.7059	15.7059	15.7059	15.7059	15.7059	15.7059	15.7059	15.7059	15.7059	15.7059	15.7059	15.7059	15.7059	15.7059	15.7059	15.7059	15.7059	15.7059	15.7059	15.7059	15.7059	15.7059	15.7059	15.7059	15.7059	15.7059	15.7059	15.7059	15.7059	15.7059
83	15.9368	15.9368	15.9368	15.9368	15.9368	15.9368	15.9368	15.9368	15.9368	15.9368	15.9368	15.9368	15.9368	15.9368	15.9368	15.9368	15.9368	15.9368	15.9368	15.9368	15.9368	15.9368	15.9368	15.9368	15.9368	15.9368	15.9368	15.9368	15.9368	15.9368	15.9368	15.9368	15.9368	15.9368	15.9368	15.9368	15.9368	15.9368	15.9368	15.9368	15.9368	15.9368	15.9368	15.9368	15.9368	15.9368	15.9368	15.9368	15.9368
84	16.1675	16.1675	16.1675	16.1675	16.1675	16.1675	16.1675	16.1675	16.1675	16.1675	16.1675	16.1675	16.1675	16.1675	16.1675	16.1675	16.1675	16.1675	16.1675	16.1675	16.1675	16.1675	16.1675	16.1675	16.1675	16.1675	16.1675	16.1675	16.1675	16.1675	16.1675	16.1675	16.1675	16.1675	16.1675	16.1675	16.1675	16.1675	16.1675	16.1675	16.1675	16.1675	16.1675	16.1675	16.1675	16.1675	16.1675	16.1675	16.1675
85	16.398	16.398	16.398	16.398	16.398	16.398	16.398	16.398	16.398	16.398	16.398	16.398	16.398	16.398	16.398	16.398	16.398	16.398	16.398	16.398	16.398	16.398	16.398	16.398	16.398	16.398	16.398	16.398	16.398	16.398	16.398	16.398	16.398	16.398	16.398	16.398	16.398	16.398	16.398	16.398	16.398	16.398	16.398	16.398	16.398	16.398	16.398	16.398	16.398
86	16.6281	16.6281	16.6281	16.6281	16.6281	16.6281	16.6281	16.6281	16.6281	16.6281	16.6281	16.6281	16.6281	16.6281	16.6281	16.6281	16.6281	16.6281	16.6281	16.6281	16.6281	16.6281	16.6281	16.6281	16.6281	16.6281	16.6281	16.6281	16.6281	16.6281	16.6281	16.6281	16.6281	16.6281	16.6281	16.6281	16.6281	16.6281	16.6281	16.6281	16.6281	16.6281	16.6281	16.6281	16.6281	16.6281	16.6281	16.6281	16.6281
87	16.858	16.858	16.858	16.858	16.858	16.858	16.858	16.858	16.858	16.858	16.858	16.858	16.858	16.858	16.858	16.858	16.858	16.858	16.858	16.858	16.858	16.858	16.858	16.858	16.858	16.858	16.858	16.858	16.858	16.858	16.858	16.858	16.858	16.858	16.858	16.858	16.858	16.858	16.858	16.858	16.858	16.858	16.858	16.858	16.858	16.858	16.858	16.858	16.858
88	17.0876	17.0876	17.0876	17.0876	17.0876	17.0876	17.0876	17.0876	17.0876	17.0876	17.0876	17.0876	17.0876	17.0876	17.0876	17.0876	17.0876	17.0876	17.0876	17.0876	17.0876	17.0876	17.0876	17.0876	17.0876	17.0876	17.0876	17.0876	17.0876	17.0876	17.0876	17.0876	17.0876	17.0876	17.0876	17.0876	17.0876	17.0876	17.0876	17.0876	17.0876	17.0876	17.0876	17.0876	17.0876	17.0876	17.0876	17.0876	17.0876
89	17.3169	17.3169	17.3169	17.3169	17.3169	17.3169	17.3169	17.3169	17.3169	17.3169	17.3169	17.3169	17.3169	17.3169	17.3169	17.3169	17.3169	17.3169	17.3169	17.3169	17.3169	17.3169	17.3169	17.3169	17.3169	17.3169	17.3169	17.3169	17.3169	17.3169	17.3169	17.3169	17.3169	17.3169	17.3169	17.3169	17.3169	17.3169	17.3169	17.3169	17.3169	17.3169	17.3169	17.3169	17.3169	17.3169	17.3169	17.3169	17.3169
90	17.546	17.546	17.546	17.546	17.546	17.546	17.546	17.546	17.546	17.546	17.546	17.546	17.546	17.546	17.546	17.546	17.546	17.546	17.546	17.546	17.546	17.546	17.546	17.546	17.546	17.546	17.546	17.546	17.546	17.546	17.546	17.546	17.546	17.546	17.546	17.546	17.546	17.546	17.546	17.546	17.546	17.546	17.546	17.546	17.546	17.546	17.546	17.546	17.546
91	17.7747	17.7747	17.7747	17.7747	17.7747	17.7747	17.7747	17.7747	17.7747	17.7747	17.7747	17.7747	17.7747	17.7747	17.7747	17.7747	17.7747	17.7747	17.7747	17.7747	17.7747	17.7747	17.7747	17.7747	17.7747	17.7747	17.7747	17.7747	17.7747	17.7747	17.7747	17.7747	17.7747	17.7747	17.7747	17.7747	17.7747	17.7747	17.7747	17.7747	17.7747	17.7747	17.7747	17.7747	17.7747	17.7747	17.7747	17.7747	17.7747
92	18.0032	18.0032	18.0032	18.0032	18.0032	18.0032	18.0032	18.0032	18.0032	18.0032	18.0032	18.0032	18.0032	18.0032	18.0032	18.0032	18.0032	18.0032	18.0032	18.0032	18.0032	18.0032	18.0032	18.0032	18.0032	18.0032	18.0032	18.0032	18.0032	18.0032	18.0032	18.0032	18.0032	18.0032	18.0032	18.0032	18.0032	18.0032	18.0032	18.0032	18.0032	18.0032	18.0032	18.0032	18.0032	18.0032	18.0032	18.0032	18.0032
93	18.2313	18.2313	18.2313	18.2313	18.2313	18.2313	18.2313	18.2313	18.2313	18.2313	18.2313	18.2313	18.2313	18.2313	18.2313	18.2313	18.2313	18.2313	18.2313	18.2313	18.2313	18.2313	18.2313	18.2313	18.2313	18.2313	18.2313	18.2313	18.2313	18.2313	18.2313	18.2313	18.2313	18.2313	18.2313	18.2313	18.2313	18.2313	18.2313	18.2313	18.2313	18.2313	18.2313	18.2313	18.2313	18.2313	18.2313	18.2313	18.2313
94	18.4592	18.4592	18.4592	18.4592	18.4592	18.4592	18.4592	18.4592	18.4592	18.4592	18.4592	18.4592	18.4592	18.4592	18.4592	18.4592	18.4592	18.4592	18.4592	18.4592	18.4592	18.4592	18.4592	18.4592	18.4592	18.4592	18.4592	18.4592	18.4592	18.4592	18.4592	18.4592	18.4592	18.4592	18.4592	18.4592	18.4592	18.4592	18.4592	18.4592	18.4592	18.4592	18.4592	18.4592	18.4592	18.4592	18.4592	18.4592	18.4592
95	18.6868	18.6868	18.6868	18.6868	18.6868	18.6868	18.6868	18.6868	18.6868	18.6868	18.6868	18.6868	18.6868	18.6868	18.6868	18.6868	18.6868	18.6868	18.6868	18.6868	18.6868	18.6868	18.6868	18.6868	18.6868	18.6868	18.6868	18.6868	18.6868	18.6868	18.6868	18.6868	18.6868	18.6868	18.6868	18.6868	18.6868	18.6868	18.6868	18.6868	18.6868	18.6868	18.6868	18.6868	18.6868	18.6868	18.6868	18.6868	18.6868
96	18.914	18.914	18.914	18.914	18.914	18.914	18.914	18.914	18.914	18.914	18.914	18.914	18.914	18.914	18.914	18.914	18.914	18.914	18.914	18.914	18.914	18.914	18.914	18.914	18.914	18.914	18.914	18.914	18.914	18.914	18.914	18.914	18.914	18.914	18.914	18.914	18.914	18.914	18.914	18.914	18.914	18.914	18.914	18.914	18.914	18.914	18.914	18.914	18.914
97	19.141	19.141	19.141	19.141	19.141	19.141	19.141	19.141	19.141	19.141	19.141	19.141	19.141	19.141	19.141	19.141	19.141	19.141	19.141	19.141	19.141	19.141	19.141	19.141	19.141	19.141	19.141	19.141	19.141	19.141	19.141	19.141	19.141	19.141	19.141	19.141	19.141	19.141	19.141	19.141	19.141	19.141	19.141	19.141	19.141	19.141	19.141	19.141	19.141
98	19.3676	19.3676	19.3676	19.3676	19.3676	19.3676	19.3676	19.3676	19.3676	19.3676	19.3676	19.3676	19.3676	19.3676	19.3676	19.3676	19.3676	19.3676	19.3676	19.3676	19.3676	19.3676	19.3676	19.3676	19.3676	19.3676	19.3676	19.3676	19.3676	19.3676	19.3676	19.3676	19.3676	19.3676	19.3676	19.3676	19.3676	19.3676	19.3676	19.3676	19.3676	19.3676	19.3676	19.3676	19.3676	19.3676	19.3676	19.3676	19.3676
99	19.5939	19.5939	19.5939	19.5939	19.5939	19.5939	19.5939	19.5939	19.5939	19.5939	19.5939	19.5939	19.5939	19.5939	19.5939	19.5939	19.5939	19.5939	19.5939	19.5939	19.5939	19.5939	19.5939	19.5939	19.5939	19.5939	19.5939	19.5939	19.5939	19.5939	19.5939	19.5939	19.5939	19.5939	19.5939	19.5939	19.5939	19.5939	19.5939	19.5939	19.5939	19.5939	19.5939	19.5939	19.5939	19.5939	19.5939	19.5939	19.5939
100	19.8199	19.8199	19.8199	19.8199	19.8199	19.8199	19.8199	19.8199	19.8199	19.8199	19.8199	19.8199	19.8199	19.8199	19.8199	19.8199	19.8199	19.8199	19.8199	19.8199	19.8199	19.8199	19.8199	19.8199	19.8199	19.8199	19.8199	19.8199	19.8199	19.8199	19.8199	19.8199	19.8199	19.8199	19.8199	19.8199	19.8199	19.8199	19.8199	19.8199	19.8199	19.8199	19.8199	19.8199	19.8199	19.8199	19.8199	19.8199	19.8199
101	20.0456	20.0456	20.0456	20.0456	20.0456	20.0456	20.0456	20.0456	20.0456	20.0456	20.0456	20.0456	20.0456	20.0456	20.0456	20.0456	20.0456	20.0456	20.0456	20.0456	20.0456	20.0456	20.0456	20.0456	20.0456	20.0456	20.0456	20.0456	20.0456	20.0456	20.0456	20.0456	20.0456	20.0456	20.0456	20.0456	20.0456	20.0456	20.0456	20.0456	20.0456	20.0456	20.0456	20.0456	20.0456	20.0456	20.0456	20.0456	20.0456
102	20.271	20.271	20.271	20.271	20.271	20.271	20.271	20.271	20.271	20.271	20.271	20.271	20.271	20.271	20.271	20.271	20.271	20.271	20.271	20.271	20.271	20.271	20.271	20.271	20.271	20.271	20.271	20.271	20.271	20.271	20.271	20.271	20.271	20.271	20.271	20.271	20.271	20.271	20.271	20.271	20.271	20.271	20.271	20.271	20.271	20.271	20.271	20.271	20.271
103	20.496	20.496	20.496	20.496	20.496	20.496	20.496	20.496	20.496	20.496	20.496	20.496	20.496	20.496	20.496	20.496	20.496	20.496	20.496	20.496	20.496	20.496	20.496	20.496	20.496	20.496	20.496	20.496	20.496	20.496	20.496	20.496	20.496	20.496	20.496	20.496	20.496	20.496	20.496	20.496	20.496	20.496	20.496	20.496	20.496	20.496	20.496	20.496	20.496
104	20.7207	20.7207	20.7207	20.7207	20.7207	20.7207	20.7207	20.7207	20.7207	20.7207	20.7207	20.7207	20.7207	20.7207	20.7207	20.7207	20.7207	20.7207	20.7207	20.7207	20.7207	20.7207	20.7207	20.7207	20.7207	20.7207	20.7207	20.7207	20.7207	20.7207	20.7207	20.7207	20.7207	20.7207	20.7207	20.7207	20.7207	20.7207	20.7207	20.7207	20.7207	20.7207	20.7207	20.7207	20.7207	20.7207	20.7207	20.7207	20.7207
105	20.9451	20.9451	20.9451	20.9451	20.9451	20.9451	20.9451	20.9451	20.9451	20.9451	20.9451	20.9451	20.9451	20.9451	20.9451	20.9451	20.9451	20.9451	20.9451	20.9451	20.9451	20.9451	20.9451	20.9451	20.9451	20.9451	20.9451	20.9451	20.9451	20.9451	20.9451	20.9451	20.9451	20.9451	20.9451	20.9451	20.9451	20.9451	20.9451	20.9451	20.9451	20.9451	20.9451	20.9451	20.9451	20.9451	20.9451	20.9451	20.9451
106	21.1691	21.1691	21.1691	21.1691	21.1691	21.1691	21.1691	21.1691	21.1691	21.1691	21.1691	21.1691	21.1691	21.1691	21.1691	21.1691	21.1691	21.1691	21.1691	21.1691	21.1691	21.1691	21.1691	21.1691	21.1691	21.1691	21.1691	21.1691	21.1691	21.1691	21.1691	21.1691	21.1691	21.1691	21.1691	21.1691	21.1691	21.1691	21.1691	21.1691	21.1691	21.1691	21.1691	21.1691	21.1691	21.1691	21.1691	21.1691	21.1691
107	21.3928	21.3928	21.3928	21.3928	21.3928	21.3928	21.3928	21.3928	21.3928	21.3928	21.3928	21.3928	21.3928	21.3928	21.3928	21.3928	21.3928	21.3928	21.3928	21.3928	21.3928	21.3928	21.3928	21.3928	21.3928	21.3928	21.3928	21.3928	21.3928	21.3928	21.3928	21.3928	21.3928	21.3928	21.3928	21.3928	21.3928	21.3928	21.3928	21.3928	21.3928	21.3928	21.3928	21.3928	21.3928	21.3928	21.3928	21.3928	21.3928
108	21.6161	21.6161	21.6161	21.6161	21.6161	21.6161	21.6161	21.6161	21.6161	21.6161	21.6161	21.6161	21.6161	21.6161	21.6161	21.6161	21.6161	21.6161	21.6161	21.6161	21.6161	21.6161	21.6161	21.6161	21.6161	21.6161	21.6161	21.6161	21.6161	21.6161	21.6161	21.6161	21.6161	21.6161	21.6161	21.6161	21.6161	21.6161	21.6161	21.6161	21.6161	21.6161	21.6161	21.6161	21.6161	21.6161	21.6161	21.6161	21.6161
109	21.8391	21.8391	21.8391	21.8391	21.8391	21.8391	21.8391	21.8391	21.8391	21.8391	21.8391	21.8391	21.8391	21.8391	21.8391	21.8391	21.8391	21.8391	21.8391	21.8391	21.8391	21.8391	21.8391	21.8391	21.8391	21.8391	21.8391	21.8391	21.8391	21.8391	21.8391	21.8391	21.8391	21.8391	21.8391	21.8391	21.8391	21.8391	21.8391	21.8391	21.8391	21.8391	21.8391	21.8391	21.8391	21.8391	21.8391	21.8391	21.8391
110	22.0618	22.0618	22.0618	22.0618	22.0618	22.0618	22.0618	22.0618	22.0618	22.0618	22.0618	22.0618	22.0618	22.0618	22.0618	22.0618	22.0618	22.0618	22.0618	22.0618	22.0618	22.0618	22.0618	22.0618	22.0618	22.0618	22.0618	22.0618	22.0618	22.0618	22.0618	22.0618	22.0618	22.0618	22.0618	22.0618	22.0618	22.0618	22.0618	22.0618	22.0618	22.0618	22.0618	22.0618	22.0618	22.0618	22.0618	22.0618	22.0618
111	22.2841	22.2841	22.2841	22.2841	22.2841	22.2841	22.2841	22.2841	22.2841	22.2841	22.2841	22.2841	22.2841	22.2841	22.2841	22.2841	22.2841	22.2841	22.2841	22.2841	22.2841	22.2841	22.2841	22.2841	22.2841	22.2841	22.2841	22.2841	22.2841	22.2841	22.2841	22.2841	22.2841	22.2841	22.2841	22.2841	22.2841	22.2841	22.2841	22.2841	22.2841	22.2841	22.2841	22.2841	22.2841	22.2841	22.2841	22.2841	22.2841
112	22.5061	22.5061	22.5061	22.5061	22.5061	22.5061	22.5061	22.5061	22.5061	22.5061	22.5061	22.5061	22.5061	22.5061	22.5061	22.5061	22.5061	22.5061	22.5061	22.5061	22.5061	22.5061	22.5061	22.5061	22.5061	22.5061	22.5061	22.5061	22.5061	22.5061	22.5061	22.5061	22.5061	22.5061	22.5061	22.5061	22.5061	22.5061	22.5061	22.5061	22.5061	22.5061	22.5061	22.5061	22.5061	22.5061	22.5061	22.5061	22.5061
113	22.7277	22.7277	22.7277	22.7277	22.7277	22.7277	22.7277	22.7277	22.7277	22.7277	22.7277	22.7277	22.7277	22.7277	22.7277	22.7277	22.7277	22.7277	22.7277	22.7277	22.7277	22.7277	22.7277	22.7277	22.7277	22.7277	22.7277	22.7277	22.7277	22.7277	22.7277	22.7277	22.7277	22.7277	22.7277	22.7277	22.7277	22.7277	22.7277	22.7277	22.7277	22.7277	22.7277	22.7277	22.7277	22.7277	22.7277	22.7277	22.7277
114	22.9489	22.9489	22.9489	22.9489	22.9489	22.9489	22.9489	22.9489	22.9489	22.9489	22.9489	22.9489	22.9489	22.9489	22.9489	22.9489	22.9489	22.9489	22.9489	22.9489	22.9489	22.9489	22.9489	22.9489	22.9489	22.9489	22.9489	22.9489	22.9489	22.9489	22.9489	22.9489	22.9489	22.9489	22.9489	22.9489	22.9489	22.9489	22.9489	22.9489	22.9489	22.9489	22.9489	22.9489	22.9489	22.9489	22.9489	22.9489	22.9489
115	23.1698	23.1698	23.1698	23.1698	23.1698	23.1698	23.1698	23.1698	23.1698	23.1698	23.1698	23.1698	23.1698	23.1698	23.1698	23.1698	23.1698	23.1698	23.1698	23.1698	23.1698	23.1698	23.1698	23.1698	23.1698	23.1698	23.1698	23.1698	23.1698	23.1698	23.1698	23.1698	23.1698	23.1698	23.1698	23.1698	23.1698	23.1698	23.1698	23.1698	23.1698	23.1698	23.1698	23.1698	23.1698	23.1698	23.1698	23.1698	23.1698
116	23.3903	23.3903	23.3903	23.3903	23.3903	23.3903	23.3903	23.3903	23.3903	23.3903	23.3903	23.3903	23.3903	23.3903	23.3903	23.3903	23.3903	23.3903	23.3903	23.3903	23.3903	23.3903	23.3903	23.3903	23.3903	23.3903	23.3903	23.3903	23.3903	23.3903	23.3903	23.3903	23.3903	23.3903	23.3903	23.3903	23.3903	23.3903	23.3903	23.3903	23.3903	23.3903	23.3903	23.3903	23.3903	23.3903	23.3903	23.3903	23.3903
117	23.6105	23.6105	23.6105	23.6105	23.6105	23.6105	23.6105	23.6105	23.6105	23.6105	23.6105	23.6105	23.6105	23.6105	23.6105	23.6105	23.6105	23.6105	23.6105	23.6105	23.6105	23.6105	23.6105	23.6105	23.6105	23.6105	23.6105	23.6105	23.6105	23.6105	23.6105	23.6105	23.6105	23.6105	23.6105	23.6105	23.6105	23.6105	23.6105	23.6105	23.6105	23.6105	23.6105	23.6105	23.6105	23.6105	23.6105	23.6105	23.6105
118	23.8302	23.8302	23.8302	23.8302	23.8302	23.8302	23.8302	23.8302	23.8302	23.8302	23.8302	23.8302	23.8302	23.8302	23.8302	23.8302	23.8302	23.8302	23.8302	23.8302	23.8302	23.8302	23.8302	23.8302	23.8302	23.8302	23.8302	23.8302	23.8302	23.8302	23.8302	23.8302	23.8302	23.8302	23.8302	23.8302	23.8302	23.8302	23.8302	23.8302	23.8302	23.8302	23.8302	23.8302	23.8302	23.8302	23.8302	23.8302	23.8302
119	24.0497	24.0497	24.0497	24.0497	24.0497	24.0497	24.0497	24.0497	24.0497	24.0497	24.0497	24.0497	24.0497	24.0497	24.0497	24.0497	24.0497	24.0497	24.0497	24.0497	24.0497	24.0497	24.0497	24.0497	24.0497	24.0497	24.0497	24.0497	24.0497	24.0497	24.0497	24.0497	24.0497	24.0497	24.0497	24.0497	24.0497	24.0497	24.0497	24.0497	24.0497	24.0497	24.0497	24.0497	24.0497	24.0497	24.0497	24.0497	24.0497
120	24.2687	24.2687	24.2687	24.2687	24.2687	24.2687	24.2687	24.2687	24.2687	24.2687	24.2687	24.2687	24.2687	24.2687	24.2687	24.2687	24.2687	24.2687	24.2687	24.2687	24.2687	24.2687	24.2687	24.2687	24.2687	24.2687	24.2687	24.2687	24.2687	24.2687	24.2687	24.2687	24.2687	24.2687	24.2687	24.2687	24.2687	24.2687	24.2687	24.2687	24.2687	24.2687	24.2687	24.2687	24.2687	24.2687	24.2687	24.2687	24.2687
121	24.4873	24.4873	24.4873	24.4873	24.4873	24.4873	24.4873	24.4873	24.4873	24.4873	24.4873	24.4873	24.4873	24.4873	24.4873	24.4873	24.4873	24.4873	24.4873	24.4873	24.4873	24.4873	24.4873	24.4873	24.4873	24.4873	24.4873	24.4873	24.4873	24.4873	24.4873	24.4873	24.4873	24.4873	24.4873	24.4873	24.4873	24.4873	24.4873	24.4873	24.4873	24.4873	24.4873	24.4873	24.4873	24.4873	24.4873	24.4873	24.4873
122	24.7056	24.7056	24.7056	24.7056	24.7056	24.7056	24.7056	24.7056	24.7056	24.7056	24.7056	24.7056	24.7056	24.7056	24.7056	24.7056	24.7056	24.7056	24.7056	24.7056	24.7056	24.7056	24.7056	24.7056	24.7056	24.7056	24.7056	24.7056	24.7056	24.7056	24.7056	24.7056	24.7056	24.7056	24.7056	24.7056	24.7056	24.7056	24.7056	24.7056	24.7056	24.7056	24.7056	24.7056	24.7056	24.7056	24.7056	24.7056	24.7056
123	24.9235	24.9235	24.9235	24.9235	24.9235	24.9235	24.9235	24.9235	24.9235	24.9235	24.9235	24.9235	24.9235	24.9235	24.9235	24.9235	24.9235	24.9235	24.9235	24.9235	24.9235	24.9235	24.9235	24.9235	24.9235	24.9235	24.9235	24.9235	24.9235	24.9235	24.9235	24.9235	24.9235	24.9235	24.9235	24.9235	24.9235	24.9235	24.9235	24.9235	24.9235	24.9235	24.9235	24.9235	24.9235	24.9235	24.9235	24.9235	24.9235
124	25.141	25.141	25.141	25.141	25.141	25.141	25.141	25.141	25.141	25.141	25.141	25.141	25.141	25.141	25.141	25.141	25.141	25.141	25.141	25.141	25.141	25.141	25.141	25.141	25.141	25.141	25.141	25.141	25.141	25.141	25.141	25.141	25.141	25.141	25.141	25.141	25.141	25.141	25.141	25.141	25.141	25.141	25.141	25.141	25.141	25.141	25.141	25.141	25.141
125	25.3582	25.3582	25.3582	25.3582	25.3582	25.3582	25.3582	25.3582	25.3582	25.3582	25.3582	25.3582	25.3582	25.3582	25.3582	25.3582	25.3582	25.3582	25.3582	25.3582	25.3582	25.3582	25.3582	25.3582	25.3582	25.3582	25.3582	25.3582	25.3582	25.3582	25.3582	25.3582	25.3582	25.3582	25.3582	25.3582	25.3582	25.3582	25.3582	25.3582	25.3582	25.3582	25.3582	25.3582	25.3582	25.3582	25.3582	25.3582	25.3582
126	25.5749	25.5749	25.5749	25.5749	25.5749	25.5749	25.5749	25.5749	25.5749	25.5749	25.5749	25.5749	25.5749	25.5749	25.5749	25.5749	25.5749	25.5749	25.5749	25.5749	25.5749	25.5749	25.5749	25.5749	25.5749	25.5749	25.5749	25.5749	25.5749	25.5749	25.5749	25.5749	25.5749	25.5749	25.5749	25.5749	25.5749	25.5749	25.5749	25.5749	25.5749	25.5749	25.5749	25.5749	25.5749	25.5749	25.5749	25.5749	25.5749
127	25.7912	25.7912	25.7912	25.7912	25.7912	25.7912	25.7912	25.7912	25.7912	25.7912	25.7912	25.7912	25.7912	25.7912	25.7912	25.7912	25.7912	25.7912	25.7912	25.7912	25.7912	25.7912	25.7912	25.7912	25.7912	25.7912	25.7912	25.7912	25.7912	25.7912	25.7912	25.7912	25.7912	25.7912	25.7912	25.7912	25.7912	25.7912	25.7912	25.7912	25.7912	25.7912	25.7912	25.7912	25.7912	25.7912	25.7912	25.7912	25.7912
128	26.0072	26.0072	26.0072	26.0072	26.0072	26.0072	26.0072	26.0072	26.0072	26.0072	26.0072	26.0072	26.0072	26.0072	26.0072	26.0072	26.0072	26.0072	26.0072	26.0072	26.0072	26.0072	26.0072	26.0072	26.0072	26.0072	26.0072	26.0072	26.0072	26.0072	26.0072	26.0072	26.0072	26.0072	26.0072	26.0072	26.0072	26.0072	26.0072	26.0072	26.0072	26.0072	26.0072	26.0072	26.0072	26.0072	26.0072	26.0072	26.0072
129	26.2228	26.2228	26.2228	26.2228	26.2228	26.2228	26.2228	26.2228	26.2228	26.2228	26.2228	26.2228	26.2228	26.2228	26.2228	26.2228	26.2228	26.2228	26.2228	26.2228	26.2228	26.2228	26.2228	26.2228	26.2228	26.2228	26.2228	26.2228	26.2228	26.2228	26.2228	26.2228	26.2228	26.2228	26.2228	26.2228	26.2228	26.2228	26.2228	26.2228	26.2228	26.2228	26.2228	26.2228	26.2228	26.2228	26.2228	26.2228	26.2228
130	26.4379	26.4379	26.4379	26.4379	26.4379	26.4379	26.4379	26.4379	26.4379	26.4379	26.4379	26.4379	26.4379	26.4379	26.4379	26.4379	26.4379	26.4379	26.4379	26.4379	26.4379	26.4379	26.4379	26.4379	26.4379	26.4379	26.4379	26.4379	26.4379	26.4379	26.4379	26.4379	26.4379	26.4379	26.4379	26.4379	26.4379	26.4379	26.4379	26.4379	26.4379	26.4379	26.4379	26.4379	26.4379	26.4379	26.4379	26.4379	26.4379
131	26.6527	26.6527	26.6527	26.6527	26.6527	26.6527	26.6527	26.6527	26.6527	26.6527	26.6527	26.6527	26.6527	26.6527	26.6527	26.6527	26.6527	26.6527	26.6527	26.6527	26.6527	26.6527	26.6527	26.6527	26.6527	26.6527	26.6527	26.6527	26.6527	26.6527	26.6527	26.6527	26.6527	26.6527	26.6527	26.6527	26.6527	26.6527	26.6527	26.6527	26.6527	26.6527	26.6527	26.6527	26.6527	26.6527	26.6527	26.6527	26.6527
132	26.867	26.867	26.867	26.867	26.867	26.867	26.867	26.867	26.867	26.867	26.867	26.867	26.867	26.867	26.867	26.867	26.867	26.867	26.867	26.867	26.867	26.867	26.867	26.867	26.867	26.867	26.867	26.867	26.867	26.867	26.867	26.867	26.867	26.867	26.867	26.867	26.867	26.867	26.867	26.867	26.867	26.867	26.867	26.867	26.867	26.867	26.867	26.867	26.867
133	27.081	27.081	27.081	27.081	27.081	27.081	27.081	27.081	27.081	27.081	27.081	27.081	27.081	27.081	27.081	27.081	27.081	27.081	27.081	27.081	27.081	27.081	27.081	27.081	27.081	27.081	27.081	27.081	27.081	27.081	27.081	27.081	27.081	27.081	27.081	27.081	27.081	27.081	27.081	27.081	27.081	27.081	27.081	27.081	27.081	27.081	27.081	27.081	27.081
134	27.2945	27.2945	27.2945	27.2945	27.2945	27.2945	27.2945	27.2945	27.2945	27.2945	27.2945	27.2945	27.2945	27.2945	27.2945	27.2945	27.2945	27.2945	27.2945	27.2945	27.2945	27.2945	27.2945	27.2945	27.2945	27.2945	27.2945	27.2945	27.2945	27.2945	27.2945	27.2945	27.2945	27.2945	27.2945	27.2945	27.2945	27.2945	27.2945	27.2945	27.2945	27.2945	27.2945	27.2945	27.2945	27.2945	27.2945	27.2945	27.2945
135	27.5076	27.5076	27.5076	27.5076	27.5076	27.5076	27.5076	27.5076	27.5076	27.5076	27.5076	27.5076	27.5076	27.5076	27.5076	27.5076	27.5076	27.5076	27.5076	27.5076	27.5076	27.5076	27.5076	27.5076	27.5076	27.5076	27.5076	27.5076	27.5076	27.5076	27.5076	27.5076	27.5076	27.5076	27.5076	27.5076	27.5076	27.5076	27.5076	27.5076	27.5076	27.5076	27.5076	27.5076	27.5076	27.5076	27.5076	27.5076	27.5076
136	27.7204	27.7204	27.7204	27.7204	27.7204	27.7204	27.7204	27.7204	27.7204	27.7204	27.7204	27.7204	27.7204	27.7204	27.7204	27.7204	27.7204	27.7204	27.7204	27.7204	27.7204	27.7204	27.7204	27.7204	27.7204	27.7204	27.7204	27.7204	27.7204	27.7204	27.7204	27.7204	27.7204	27.7204	27.7204	27.7204	27.7204	27.7204	27.7204	27.7204	27.7204	27.7204	27.7204	27.7204	27.7204	27.7204	27.7204	27.7204	27.7204
137	27.9326	27.9326	27.9326	27.9326	27.9326	27.9326	27.9326	27.9326	27.9326	27.9326	27.9326	27.9326	27.9326	27.9326	27.9326	27.9326	27.9326	27.9326	27.9326	27.9326	27.9326	27.9326	27.9326	27.9326	27.9326	27.9326	27.9326	27.9326	27.9326	27.9326	27.9326	27.9326	27.9326	27.9326	27.9326	27.9326	27.9326	27.9326	27.9326	27.9326	27.9326	27.9326	27.9326	27.9326	27.9326	27.9326	27.9326	27.9326	27.9326
138	28.1445	28.1445	28.1445	28.1445	28.1445	28.1445	28.1445	28.1445	28.1445	28.1445	28.1445	28.1445	28.1445	28.1445	28.1445	28.1445	28.1445	28.1445	28.1445	28.1445	28.1445	28.1445	28.1445	28.1445	28.1445	28.1445	28.1445	28.1445	28.1445	28.1445	28.1445	28.1445	28.1445	28.1445	28.1445	28.1445	28.1445	28.1445	28.1445	28.1445	28.1445	28.1445	28.1445	28.1445	28.1445	28.1445	28.1445	28.1445	28.1445
139	28.356	28.356	28.356	28.356	28.356	28.356	28.356	28.356	28.356	28.356	28.356	28.356	28.356	28.356	28.356	28.356	28.356	28.356	28.356	28.356	28.356	28.356	28.356	28.356	28.356	28.356	28.356	28.356	28.356	28.356	28.356	28.356	28.356	28.356	28.356	28.356	28.356	28.356	28.356	28.356	28.356	28.356	28.356	28.356	28.356	28.356	28.356	28.356	28.356
140	28.567	28.567	28.567	28.567	28.567	28.567	28.567	28.567	28.567	28.567	28.567	28.567	28.567	28.567	28.567	28.567	28.567	28.567	28.567	28.567	28.567	28.567	28.567	28.567	28.567	28.567	28.567	28.567	28.567	28.567	28.567	28.567	28.567	28.567	28.567	28.567	28.567	28.567	28.567	28.567	28.567	28.567	28.567	28.567	28.567	28.567	28.567	28.567	28.567
141	28.7777	28.7777	28.7777	28.7777	28.7777	28.7777	28.7777	28.7777	28.7777	28.7777	28.7777	28.7777	28.7777	28.7777	28.7777	28.7777	28.7777	28.7777	28.7777	28.7777	28.7777	28.7777	28.7777	28.7777	28.7777	28.7777	28.7777	28.7777	28.7777	28.7777	28.7777	28.7777	28.7777	28.7777	28.7777	28.7777	28.7777	28.7777	28.7777	28.7777	28.7777	28.7777	28.7777	28.7777	28.7777	28.7777	28.7777	28.7777	28.7777
142	28.9879	28.9879	28.9879	28.9879	28.9879	28.9879	28.9879	28.9879	28.9879	28.9879	28.9879	28.9879	28.9879	28.9879	28.9879	28.9879	28.9879	28.9879	28.9879	28.9879	28.9879	28.9879	28.9879	28.9879	28.9879	28.9879	28.9879	28.9879	28.9879	28.9879	28.9879	28.9879	28.9879	28.9879	28.9879	28.9879	28.9879	28.9879	28.9879	28.9879	28.9879	28.9879	28.9879	28.9879	28.9879	28.9879	28.9879	28.9879	28.9879
143	29.1977	29.1977	29.1977	29.1977	29.1977	29.1977	29.1977	29.1977	29.1977	29.1977	29.1977	29.1977	29.1977	29.1977	29.1977	29.1977	29.1977	29.1977	29.1977	29.1977	29.1977	29.1977	29.1977	29.1977	29.1977	29.1977	29.1977	29.1977	29.1977	29.1977	29.1977	29.1977	29.1977	29.1977	29.1977	29.1977	29.1977	29.1977	29.1977	29.1977	29.1977	29.1977	29.1977	29.1977	29.1977	29.1977	29.1977	29.1977	29.1977
144	29.407	29.407	29.407	29.407	29.407	29.407	29.407	29.407	29.407	29.407	29.407	29.407	29.407	29.407	29.407	29.407	29.407	29.407	29.407	29.407	29.407	29.407	29.407	29.407	29.407	29.407	29.407	29.407	29.407	29.407	29.407	29.407	29.407	29.407	29.407	29.407	29.407	29.407	29.407	29.407	29.407	29.407	29.407	29.407	29.407	29.407	29.407	29.407	29.407
145	29.6159	29.6159	29.6159	29.6159	29.6159	29.6159	29.6159	29.6159	29.6159	29.6159	29.6159	29.6159	29.6159	29.6159	29.6159	29.6159	29.6159	29.6159	29.6159	29.6159	29.6159	29.6159	29.6159	29.6159	29.6159	29.6159	29.6159	29.6159	29.6159	29.6159	29.6159	29.6159	29.6159	29.6159	29.6159	29.6159	29.6159	29.6159	29.6159	29.6159	29.6159	29.6159	29.6159	29.6159	29.6159	29.6159	29.6159	29.6159	29.6159
146	29.8244	29.8244	29.8244	29.8244	29.8244	29.8244	29.8244	29.8244	29.8244	29.8244	29.8244	29.8244	29.8244	29.8244	29.8244	29.8244	29.8244	29.8244	29.8244	29.8244	29.8244	29.8244	29.8244	29.8244	29.8244	29.8244	29.8244	29.8244	29.8244	29.8244	29.8244	29.8244	29.8244	29.8244	29.8244	29.8244	29.8244	29.8244	29.8244	29.8244	29.8244	29.8244	29.8244	29.8244	29.8244	29.8244	29.8244	29.8244	29.8244
147	30.0325	30.0325	30.0325	30.0325	30.0325	30.0325	30.0325	30.0325	30.0325	30.0325	30.0325	30.0325	30.0325	30.0325	30.0325	30.0325	30.0325	30.0325	30.0325	30.0325	30.0325	30.0325	30.0325	30.0325	30.0325	30.0325	30.0325	30.0325	30.0325	30.0325	30.0325	30.0325	30.0325	30.0325	30.0325	30.0325	30.0325	30.0325	30.0325	30.0325	30.0325	30.0325	30.0325	30.0325	30.0325	30.0325	30.0325	30.0325	30.0325
148	30.2401	30.2401	30.2401	30.2401	30.2401	30.2401	30.2401	30.2401	30.2401	30.2401	30.2401	30.2401	30.2401	30.2401	30.2401	30.2401	30.2401	30.2401	30.2401	30.2401	30.2401	30.2401	30.2401	30.2401	30.2401	30.2401	30.2401	30.2401	30.2401	30.2401	30.2401	30.2401	30.2401	30.2401	30.2401	30.2401	30.2401	30.2401	30.2401	30.2401	30.2401	30.2401	30.2401	30.2401	30.2401	30.2401	30.2401	30.2401	30.2401
149	30.4472	30.4472	30.4472	30.4472	30.4472	30.4472	30.4472	30.4472	30.4472	30.4472	30.4472	30.4472	30.4472	30.4472	30.4472	30.4472	30.4472	30.4472	30.4472	30.4472	30.4472	30.4472	30.4472	30.4472	30.4472	30.4472	30.4472	30.4472	30.4472	30.4472	30.4472	30.4472	30.4472	30.4472	30.4472	30.4472	30.4472	30.4472	30.4472	30.4472	30.4472	30.4472	30.4472	30.4472	30.4472	30.4472	30.4472	30.4472	30.4472
150	30.654	30.654	30.654	30.654	30.654	30.654	30.654	30.654	30.654	30.654	30.654	30.654	30.654	30.654	30.654	30.654	30.654	30.654	30.654	30.654	30.654	30.654	30.654	30.654	30.654	30.654	30.654	30.654	30.654	30.654	30.654	30.654	30.654	30.654	30.654	30.654	30.654	30.654	30.654	30.654	30.654	30.654	30.654	30.654	30.654	30.654	30.654	30.654	30.654
151	30.8603	30.8603	30.8603	30.8603	30.8603	30.8603	30.8603	30.8603	30.8603	30.8603	30.8603	30.8603	30.8603	30.8603	30.8603	30.8603	30.8603	30.8603	30.8603	30.8603	30.8603	30.8603	30.8603	30.8603	30.8603	30.8603	30.8603	30.8603	30.8603	30.8603	30.8603	30.8603	30.8603	30.8603	30.8603	30.8603	30.8603	30.8603	30.8603	30.8603	30.8603	30.8603	30.8603	30.8603	30.8603	30.8603	30.8603	30.8603	30.8603
152	31.0661	31.0661	31.0661	31.0661	31.0661	31.0661	31.0661	31.0661	31.0661	31.0661	31.0661	31.0661	31.0661	31.0661	31.0661	31.0661	31.0661	31.0661	31.0661	31.0661	31.0661	31.0661	31.0661	31.0661	31.0661	31.0661	31.0661	31.0661	31.0661	31.0661	31.0661	31.0661	31.0661	31.0661	31.0661	31.0661	31.0661	31.0661	31.0661	31.0661	31.0661	31.0661	31.0661	31.0661	31.0661	31.0661	31.0661	31.0661	31.0661
153	31.2715	31.2715	31.2715	31.2715	31.2715	31.2715	31.2715	31.2715	31.2715	31.2715	31.2715	31.2715	31.2715	31.2715	31.2715	31.2715	31.2715	31.2715	31.2715	31.2715	31.2715	31.2715	31.2715	31.2715	31.2715	31.2715	31.2715	31.2715	31.2715	31.2715	31.2715	31.2715	31.2715	31.2715	31.2715	31.2715	31.2715	31.2715	31.2715	31.2715	31.2715	31.2715	31.2715	31.2715	31.2715	31.2715	31.2715	31.2715	31.2715
154	31.4765	31.4765	31.4765	31.4765	31.4765	31.4765	31.4765	31.4765	31.4765	31.4765	31.4765	31.4765	31.4765	31.4765	31.4765	31.4765	31.4765	31.4765	31.4765	31.4765	31.4765	31.4765	31.4765	31.4765	31.4765	31.4765	31.4765	31.4765	31.4765	31.4765	31.4765	31.4765	31.4765	31.4765	31.4765	31.4765	31.4765	31.4765	31.4765	31.4765	31.4765	31.4765	31.4765	31.4765	31.4765	31.4765	31.4765	31.4765	31.4765
155	31.681	31.681	31.681	31.681	31.681	31.681	31.681	31.681	31.681	31.681	31.681	31.681	31.681	31.681	31.681	31.681	31.681	31.681	31.681	31.681	31.681	31.681	31.681	31.681	31.681	31.681	31.681	31.681	31.681	31.681	31.681	31.681	31.681	31.681	31.681	31.681	31.681	31.681	31.681	31.681	31.681	31.681	31.681	31.681	31.681	31.681	31.681	31.681	31.681
156	31.8851	31.8851	31.8851	31.8851	31.8851	31.8851	31.8851	31.8851	31.8851	31.8851	31.8851	31.8851	31.8851	31.8851	31.8851	31.8851	31.8851	31.8851	31.8851	31.8851	31.8851	31.8851	31.8851	31.8851	31.8851	31.8851	31.8851	31.8851	31.8851	31.8851	31.8851	31.8851	31.8851	31.8851	31.8851	31.8851	31.8851	31.8851	31.8851	31.8851	31.8851	31.8851	31.8851	31.8851	31.8851	31.8851	31.8851	31.8851	31.8851
157	32.0887	32.0887	32.0887	32.0887	32.0887	32.0887	32.0887	32.0887	32.0887	32.0887	32.0887	32.0887	32.0887	32.0887	32.0887	32.0887	32.0887	32.0887	32.0887	32.0887	32.0887	32.0887	32.0887	32.0887	32.0887	32.0887	32.0887	32.0887	32.0887	32.0887	32.0887	32.0887	32.0887	32.0887	32.0887	32.0887	32.0887	32.0887	32.0887	32.0887	32.0887	32.0887	32.0887	32.0887	32.0887	32.0887	32.0887	32.0887	32.0887
158	32.2918	32.2918	32.2918	32.2918	32.2918	32.2918	32.2918	32.2918	32.2918	32.2918	32.2918	32.2918	32.2918	32.2918	32.2918	32.2918	32.2918	32.2918	32.2918	32.2918	32.2918	32.2918	32.2918	32.2918	32.2918	32.2918	32.2918	32.2918	32.2918	32.2918	32.2918	32.2918	32.2918	32.2918	32.2918	32.2918	32.2918	32.2918	32.2918	32.2918	32.2918	32.2918	32.2918	32.2918	32.2918	32.2918	32.2918	32.2918	32.2918
159	32.4946	32.4946	32.4946	32.4946	32.4946	32.4946	32.4946	32.4946	32.4946	32.4946	32.4946	32.4946	32.4946	32.4946	32.4946	32.4946	32.4946	32.4946	32.4946	32.4946	32.4946	32.4946	32.4946	32.4946	32.4946	32.4946	32.4946	32.4946	32.4946	32.4946	32.4946	32.4946	32.4946	32.4946	32.4946	32.4946	32.4946	32.4946	32.4946	32.4946	32.4946	32.4946	32.4946	32.4946	32.4946	32.4946	32.4946	32.4946	32.4946
160	32.6968	32.6968	32.6968	32.6968	32.6968	32.6968	32.6968	32.6968	32.6968	32.6968	32.6968	32.6968	32.6968	32.6968	32.6968	32.6968	32.6968	32.6968	32.6968	32.6968	32.6968	32.6968	32.6968	32.6968	32.6968	32.6968	32.6968	32.6968	32.6968	32.6968	32.6968	32.6968	32.6968	32.6968	32.6968	32.6968	32.6968	32.6968	32.6968	32.6968	32.6968	32.6968	32.6968	32.6968	32.6968	32.6968	32.6968	32.6968	32.6968
161	32.8986	32.8986	32.8986	32.8986	32.8986	32.8986	32.8986	32.8986	32.8986	32.8986	32.8986	32.8986	32.8986	32.8986	32.8986	32.8986	32.8986	32.8986	32.8986	32.8986	32.8986	32.8986	32.8986	32.8986	32.8986	32.8986	32.8986	32.8986	32.8986	32.8986	32.8986	32.8986	32.8986	32.8986	32.8986	32.8986	32.8986	32.8986	32.8986	32.8986	32.8986	32.8986	32.8986	32.8986	32.8986	32.8986	32.8986	32.8986	32.8986
162	33.0999	33.0999	33.0999	33.0999	33.0999	33.0999	33.0999	33.0999	33.0999	33.0999	33.0999	33.0999	33.0999	33.0999	33.0999	33.0999	33.0999	33.0999	33.0999	33.0999	33.0999	33.0999	33.0999	33.0999	33.0999	33.0999	33.0999	33.0999	33.0999	33.0999	33.0999	33.0999	33.0999	33.0999	33.0999	33.0999	33.0999	33.0999	33.0999	33.0999	33.0999	33.0999	33.0999	33.0999	33.0999	33.0999	33.0999	33.0999	33.0999
163	33.3008	33.3008	33.3008	33.3008	33.3008	33.3008	33.3008	33.3008	33.3008	33.3008	33.3008	33.3008	33.3008	33.3008	33.3008	33.3008	33.3008	33.3008	33.3008	33.3008	33.3008	33.3008	33.3008	33.3008	33.3008	33.3008	33.3008	33.3008	33.3008	33.3008	33.3008	33.3008	33.3008	33.3008	33.3008	33.3008	33.3008	33.3008	33.3008	33.3008	33.3008	33.3008	33.3008	33.3008	33.3008	33.3008	33.3008	33.3008	33.3008
164	33.5012	33.5012	33.5012	33.5012	33.5012	33.5012	33.5012	33.5012	33.5012	33.5012	33.5012	33.5012	33.5012	33.5012	33.5012	33.5012	33.5012	33.5012	33.5012	33.5012	33.5012	33.5012	33.5012	33.5012	33.5012	33.5012	33.5012	33.5012	33.5012	33.5012	33.5012	33.5012	33.5012	33.5012	33.5012	33.5012	33.5012	33.5012	33.5012	33.5012	33.5012	33.5012	33.5012	33.5012	33.5012	33.5012	33.5012	33.5012	33.5012
165	33.7012	33.7012	33.7012	33.7012	33.7012	33.7012	33.7012	33.7012	33.7012	33.7012	33.7012	33.7012	33.7012	33.7012	33.7012	33.7012	33.7012	33.7012	33.7012	33.7012	33.7012	33.7012	33.7012	33.7012	33.7012	33.7012	33.7012	33.7012	33.7012	33.7012	33.7012	33.7012	33.7012	33.7012	33.7012	33.7012	33.7012	33.7012	33.7012	33.7012	33.7012	33.7012	33.7012	33.7012	33.7012	33.7012	33.7012	33.7012	33.7012
166	33.9007	33.9007	33.9007	33.9007	33.9007	33.9007	33.9007	33.9007	33.9007	33.9007	33.9007	33.9007	33.9007	33.9007	33.9007	33.9007	33.9007	33.9007	33.9007	33.9007	33.9007	33.9007	33.9007	33.9007	33.9007	33.9007	33.9007	33.9007	33.9007	33.9007	33.9007	33.9007	33.9007	33.9007	33.9007	33.9007	33.9007	33.9007	33.9007	33.9007	33.9007	33.9007	33.9007	33.9007	33.9007	33.9007	33.9007	33.9007	33.9007
167	34.0997	34.0997	34.0997	34.0997	34.0997	34.0997	34.0997	34.0997	34.0997	34.0997	34.0997	34.0997	34.0997	34.0997	34.0997	34.0997	34.0997	34.0997	34.0997	34.0997	34.0997	34.0997	34.0997	34.0997	34.0997	34.0997	34.0997	34.0997	34.0997	34.0997	34.0997	34.0997	34.0997	34.0997	34.0997	34.0997	34.0997	34.0997	34.0997	34.0997	34.0997	34.0997	34.0997	34.0997	34.0997	34.0997	34.0997	34.0997	34.0997
168	34.2982	34.2982	34.2982	34.2982	34.2982	34.2982	34.2982	34.2982	34.2982	34.2982	34.2982	34.2982	34.2982	34.2982	34.2982	34.2982	34.2982	34.2982	34.2982	34.2982	34.2982	34.2982	34.2982	34.2982	34.2982	34.2982	34.2982	34.2982	34.2982	34.2982	34.2982	34.2982	34.2982	34.2982	34.2982	34.2982	34.2982	34.2982	34.2982	34.2982	34.2982	34.2982	34.2982	34.2982	34.2982	34.2982	34.2982	34.2982	34.2982
169	34.4963	34.4963	34.4963	34.4963	34.4963	34.4963	34.4963	34.4963	34.4963	34.4963	34.4963	34.4963	34.4963	34.4963	34.4963	34.4963	34.4963	34.4963	34.4963	34.4963	34.4963	34.4963	34.4963	34.4963	34.4963	34.4963	34.4963	34.4963	34.4963	34.4963	34.4963	34.4963	34.4963	34.4963	34.4963	34.4963	34.4963	34.4963	34.4963	34.4963	34.4963	34.4963	34.4963	34.4963	34.4963	34.4963	34.4963	34.4963	34.4963
170	34.6939	34.6939	34.6939	34.6939	34.6939	34.6939	34.6939	34.6939	34.6939	34.6939	34.6939	34.6939	34.6939	34.6939	34.6939	34.6939	34.6939	34.6939	34.6939	34.6939	34.6939	34.6939	34.6939	34.6939	34.6939	34.6939	34.6939	34.6939	34.6939	34.6939	34.6939	34.6939	34.6939	34.6939	34.6939	34.6939	34.6939	34.6939	34.6939	34.6939	34.6939	34.6939	34.6939	34.6939	34.6939	34.6939	34.6939	34.6939	34.6939
171	34.8911	34.8911	34.8911	34.8911	34.8911	34.8911	34.8911	34.8911	34.8911	34.8911	34.8911	34.8911	34.8911	34.8911	34.8911	34.8911	34.8911	34.8911	34.8911	34.8911	34.8911	34.8911	34.8911	34.8911	34.8911	34.8911	34.8911	34.8911	34.8911	34.8911	34.8911	34.8911	34.8911	34.8911	34.8911	34.8911	34.8911	34.8911	34.8911	34.8911	34.8911	34.8911	34.8911	34.8911	34.8911	34.8911	34.8911	34.8911	34.8911
172	35.0878	35.0878	35.0878	35.0878	35.0878	35.0878	35.0878	35.0878	35.0878	35.0878	35.0878	35.0878	35.0878	35.0878	35.0878	35.0878	35.0878	35.0878	35.0878	35.0878	35.0878	35.0878	35.0878	35.0878	35.0878	35.0878	35.0878	35.0878	35.0878	35.0878	35.0878	35.0878	35.0878	35.0878	35.0878	35.0878	35.0878	35.0878	35.0878	35.0878	35.0878	35.0878	35.0878	35.0878	35.0878	35.0878	35.0878	35.0878	35.0878
173	35.284	35.284	35.284	35.284	35.284	35.284	35.284	35.284	35.284	35.284	35.284	35.284	35.284	35.284	35.284	35.284	35.284	35.284	35.284	35.284	35.284	35.284	35.284	35.284	35.284	35.284	35.284	35.284	35.284	35.284	35.284	35.284	35.284	35.284	35.284	35.284	35.284	35.284	35.284	35.284	35.284	35.284	35.284	35.284	35.284	35.284	35.284	35.284	35.284
174	35.4797	35.4797	35.4797	35.4797	35.4797	35.4797	35.4797	35.4797	35.4797	35.4797	35.4797	35.4797	35.4797	35.4797	35.4797	35.4797	35.4797	35.4797	35.4797	35.4797	35.4797	35.4797	35.4797	35.4797	35.4797	35.4797	35.4797	35.4797	35.4797	35.4797	35.4797	35.4797	35.4797	35.4797	35.4797	35.4797	35.4797	35.4797	35.4797	35.4797	35.4797	35.4797	35.4797	35.4797	35.4797	35.4797	35.4797	35.4797	35.4797
175	35.6749	35.6749	35.6749	35.6749	35.6749	35.6749	35.6749	35.6749	35.6749	35.6749	35.6749	35.6749	35.6749	35.6749	35.6749	35.6749	35.6749	35.6749	35.6749	35.6749	35.6749	35.6749	35.6749	35.6749	35.6749	35.6749	35.6749	35.6749	35.6749	35.6749	35.6749	35.6749	35.6749	35.6749	35.6749	35.6749	35.6749	35.6749	35.6749	35.6749	35.6749	35.6749	35.6749	35.6749	35.6749	35.6749	35.6749	35.6749	35.6749
176	35.8697	35.8697	35.8697	35.8697	35.8697	35.8697	35.8697	35.8697	35.8697	35.8697	35.8697	35.8697	35.8697	35.8697	35.8697	35.8697	35.8697	35.8697	35.8697	35.8697	35.8697	35.8697	35.8697	35.8697	35.8697	35.8697	35.8697	35.8697	35.8697	35.8697	35.8697	35.8697	35.8697	35.8697	35.8697	35.8697	35.8697	35.8697	35.8697	35.8697	35.8697	35.8697	35.8697	35.8697	35.8697	35.8697	35.8697	35.8697	35.8697
177	36.064	36.064	36.064	36.064	36.064	36.064	36.064	36.064	36.064	36.064	36.064	36.064	36.064	36.064	36.064	36.064	36.064	36.064	36.064	36.064	36.064	36.064	36.064	36.064	36.064	36.064	36.064	36.064	36.064	36.064	36.064	36.064	36.064	36.064	36.064	36.064	36.064	36.064	36.064	36.064	36.064	36.064	36.064	36.064	36.064	36.064	36.064	36.064	36.064
178	36.2578	36.2578	36.2578	36.2578	36.2578	36.2578	36.2578	36.2578	36.2578	36.2578	36.2578	36.2578	36.2578	36.2578	36.2578	36.2578	36.2578	36.2578	36.2578	36.2578	36.2578	36.2578	36.2578	36.2578	36.2578	36.2578	36.2578	36.2578	36.2578	36.2578	36.2578	36.2578	36.2578	36.2578	36.2578	36.2578	36.2578	36.2578	36.2578	36.2578	36.2578	36.2578	36.2578	36.2578	36.2578	36.2578	36.2578	36.2578	36.2578
179	36.4511	36.4511	36.4511	36.4511	36.4511	36.4511	36.4511	36.4511	36.4511	36.4511	36.4511	36.4511	36.4511	36.4511	36.4511	36.4511	36.4511	36.4511	36.4511	36.4511	36.4511	36.4511	36.4511	36.4511	36.4511	36.4511	36.4511	36.4511	36.4511	36.4511	36.4511	36.4511	36.4511	36.4511	36.4511	36.4511	36.4511	36.4511	36.4511	36.4511	36.4511	36.4511	36.4511	36.4511	36.4511	36.4511	36.4511	36.4511	36.4511
180	36.644	36.644	36.644	36.644	36.644	36.644	36.644	36.644	36.644	36.644	36.644	36.644	36.644	36.644	36.644	36.644	36.644	36.644	36.644	36.644	36.644	36.644	36.644	36.644	36.644	36.644	36.644	36.644	36.644	36.644	36.644	36.644	36.644	36.644	36.644	36.644	36.644	36.644	36.644	36.644	36.644	36.644	36.644	36.644	36.644	36.644	36.644	36.644	36.644
181	36.8364	36.8364	36.8364	36.8364	36.8364	36.8364	36.8364	36.8364	36.8364	36.8364	36.8364	36.8364	36.8364	36.8364	36.8364	36.8364	36.8364	36.8364	36.8364	36.8364	36.8364	36.8364	36.8364	36.8364	36.8364	36.8364	36.8364	36.8364	36.8364	36.8364	36.8364	36.8364	36.8364	36.8364	36.8364	36.8364	36.8364	36.8364	36.8364	36.8364	36.8364	36.8364	36.8364	36.8364	36.8364	36.8364	36.8364	36.8364	36.8364
182	37.0283	37.0283	37.0283	37.0283	37.0283	37.0283	37.0283	37.0283	37.0283	37.0283	37.0283	37.0283	37.0283	37.0283	37.0283	37.0283	37.0283	37.0283	37.0283	37.0283	37.0283	37.0283	37.0283	37.0283	37.0283	37.0283	37.0283	37.0283	37.0283	37.0283	37.0283	37.0283	37.0283	37.0283	37.0283	37.0283	37.0283	37.0283	37.0283	37.0283	37.0283	37.0283	37.0283	37.0283	37.0283	37.0283	37.0283	37.0283	37.0283
183	37.2197	37.2197	37.2197	37.2197	37.2197	37.2197	37.2197	37.2197	37.2197	37.2197	37.2197	37.2197	37.2197	37.2197	37.2197	37.2197	37.2197	37.2197	37.2197	37.2197	37.2197	37.2197	37.2197	37.2197	37.2197	37.2197	37.2197	37.2197	37.2197	37.2197	37.2197	37.2197	37.2197	37.2197	37.2197	37.2197	37.2197	37.2197	37.2197	37.2197	37.2197	37.2197	37.2197	37.2197	37.2197	37.2197	37.2197	37.2197	37.2197
184	37.4106	37.4106	37.4106	37.4106	37.4106	37.4106	37.4106	37.4106	37.4106	37.4106	37.4106	37.4106	37.4106	37.4106	37.4106	37.4106	37.4106	37.4106	37.4106	37.4106	37.4106	37.4106	37.4106	37.4106	37.4106	37.4106	37.4106	37.4106	37.4106	37.4106	37.4106	37.4106	37.4106	37.4106	37.4106	37.4106	37.4106	37.4106	37.4106	37.4106	37.4106	37.4106	37.4106	37.4106	37.4106	37.4106	37.4106	37.4106	37.4106
185	37.601	37.601	37.601	37.601	37.601	37.601	37.601	37.601	37.601	37.601	37.601	37.601	37.601	37.601	37.601	37.601	37.601	37.601	37.601	37.601	37.601	37.601	37.601	37.601	37.601	37.601	37.601	37.601	37.601	37.601	37.601	37.601	37.601	37.601	37.601	37.601	37.601	37.601	37.601	37.601	37.601	37.601	37.601	37.601	37.601	37.601	37.601	37.601	37.601
186	37.791	37.791	37.791	37.791	37.791	37.791	37.791	37.791	37.791	37.791	37.791	37.791	37.791	37.791	37.791	37.791	37.791	37.791	37.791	37.791	37.791	37.791	37.791	37.791	37.791	37.791	37.791	37.791	37.791	37.791	37.791	37.791	37.791	37.791	37.791	37.791	37.791	37.791	37.791	37.791	37.791	37.791	37.791	37.791	37.791	37.791	37.791	37.791	37.791
187	37.9805	37.9805	37.9805	37.9805	37.9805	37.9805	37.9805	37.9805	37.9805	37.9805	37.9805	37.9805	37.9805	37.9805	37.9805	37.9805	37.9805	37.9805	37.9805	37.9805	37.9805	37.9805	37.9805	37.9805	37.9805	37.9805	37.9805	37.9805	37.9805	37.9805	37.9805	37.9805	37.9805	37.9805	37.9805	37.9805	37.9805	37.9805	37.9805	37.9805	37.9805	37.9805	37.9805	37.9805	37.9805	37.9805	37.9805	37.9805	37.9805
188	38.1694	38.1694	38.1694	38.1694	38.1694	38.1694	38.1694	38.1694	38.1694	38.1694	38.1694	38.1694	38.1694	38.1694	38.1694	38.1694	38.1694	38.1694	38.1694	38.1694	38.1694	38.1694	38.1694	38.1694	38.1694	38.1694	38.1694	38.1694	38.1694	38.1694	38.1694	38.1694	38.1694	38.1694	38.1694	38.1694	38.1694	38.1694	38.1694	38.1694	38.1694	38.1694	38.1694	38.1694	38.1694	38.1694	38.1694	38.1694	38.1694
189	38.3579	38.3579	38.3579	38.3579	38.3579	38.3579	38.3579	38.3579	38.3579	38.3579	38.3579	38.3579	38.3579	38.3579	38.3579	38.3579	38.3579	38.3579	38.3579	38.3579	38.3579	38.3579	38.3579	38.3579	38.3579	38.3579	38.3579	38.3579	38.3579	38.3579	38.3579	38.3579	38.3579	38.3579	38.3579	38.3579	38.3579	38.3579	38.3579	38.3579	38.3579	38.3579	38.3579	38.3579	38.3579	38.3579	38.3579	38.3579	38.3579
190	38.5459	38.5459	38.5459	38.5459	38.5459	38.5459	38.5459	38.5459	38.5459	38.5459	38.5459	38.5459	38.5459	38.5459	38.5459	38.5459	38.5459	38.5459	38.5459	38.5459	38.5459	38.5459	38.5459	38.5459	38.5459	38.5459	38.5459	38.5459	38.5459	38.5459	38.5459	38.5459	38.5459	38.5459	38.5459	38.5459	38.5459	38.5459	38.5459	38.5459	38.5459	38.5459	38.5459	38.5459	38.5459	38.5459	38.5459	38.5459	38.5459
191	38.7334	38.7334	38.7334	38.7334	38.7334	38.7334	38.7334	38.7334	38.7334	38.7334	38.7334	38.7334	38.7334	38.7334	38.7334	38.7334	38.7334	38.7334	38.7334	38.7334	38.7334	38.7334	38.7334	38.7334	38.7334	38.7334	38.7334	38.7334	38.7334	38.7334	38.7334	38.7334	38.7334	38.7334	38.7334	38.7334	38.7334	38.7334	38.7334	38.7334	38.7334	38.7334	38.7334	38.7334	38.7334	38.7334	38.7334	38.7334	38.7334
192	38.9205	38.9205	38.9205	38.9205	38.9205	38.9205	38.9205	38.9205	38.9205	38.9205	38.9205	38.9205	38.9205	38.9205	38.9205	38.9205	38.9205	38.9205	38.9205	38.9205	38.9205	38.9205	38.9205	38.9205	38.9205	38.9205	38.9205	38.9205	38.9205	38.9205	38.9205	38.9205	38.9205	38.9205	38.9205	38.9205	38.9205	38.9205	38.9205	38.9205	38.9205	38.9205	38.9205	38.9205	38.9205	38.9205	38.9205	38.9205	38.9205
193	39.107	39.107	39.107	39.107	39.107	39.107	39.107	39.107	39.107	39.107	39.107	39.107	39.107	39.107	39.107	39.107	39.107	39.107	39.107	39.107	39.107	39.107	39.107	39.107	39.107	39.107	39.107	39.107	39.107	39.107	39.107	39.107	39.107	39.107	39.107	39.107	39.107	39.107	39.107	39.107	39.107	39.107	39.107	39.107	39.107	39.107	39.107	39.107	39.107
194	39.293	39.293	39.293	39.293	39.293	39.293	39.293	39.293	39.293	39.293	39.293	39.293	39.293	39.293	39.293	39.293	39.293	39.293	39.293	39.293	39.293	39.293	39.293	39.293	39.293	39.293	39.293	39.293	39.293	39.293	39.293	39.293	39.293	39.293	39.293	39.293	39.293	39.293	39.293	39.293	39.293	39.293	39.293	39.293	39.293	39.293	39.293	39.293	39.293
195	39.4786	39.4786	39.4786	39.4786	39.4786	39.4786	39.4786	39.4786	39.4786	39.4786	39.4786	39.4786	39.4786	39.4786	39.4786	39.4786	39.4786	39.4786	39.4786	39.4786	39.4786	39.4786	39.4786	39.4786	39.4786	39.4786	39.4786	39.4786	39.4786	39.4786	39.4786	39.4786	39.4786	39.4786	39.4786	39.4786	39.4786	39.4786	39.4786	39.4786	39.4786	39.4786	39.4786	39.4786	39.4786	39.4786	39.4786	39.4786	39.4786
196	39.6636	39.6636	39.6636	39.6636	39.6636	39.6636	39.6636	39.6636	39.6636	39.6636	39.6636	39.6636	39.6636	39.6636	39.6636	39.6636	39.6636	39.6636	39.6636	39.6636	39.6636	39.6636	39.6636	39.6636	39.6636	39.6636	39.6636	39.6636	39.6636	39.6636	39.6636	39.6636	39.6636	39.6636	39.6636	39.6636	39.6636	39.6636	39.6636	39.6636	39.6636	39.6636	39.6636	39.6636	39.6636	39.6636	39.6636	39.6636	39.6636
197	39.8482	39.8482	39.8482	39.8482	39.8482	39.8482	39.8482	39.8482	39.8482	39.8482	39.8482	39.8482	39.8482	39.8482	39.8482	39.8482	39.8482	39.8482	39.8482	39.8482	39.8482	39.8482	39.8482	39.8482	39.8482	39.8482	39.8482	39.8482	39.8482	39.8482	39.8482	39.8482	39.8482	39.8482	39.8482	39.8482	39.8482	39.8482	39.8482	39.8482	39.8482	39.8482	39.8482	39.8482	39.8482	39.8482	39.8482	39.8482	39.8482
198	40.0322	40.0322	40.0322	40.0322	40.0322	40.0322	40.0322	40.0322	40.0322	40.0322	40.0322	40.0322	40.0322	40.0322	40.0322	40.0322	40.0322	40.0322	40.0322	40.0322	40.0322	40.0322	40.0322	40.0322	40.0322	40.0322	40.0322	40.0322	40.0322	40.0322	40.0322	40.0322	40.0322	40.0322	40.0322	40.0322	40.0322	40.0322	40.0322	40.0322	40.0322	40.0322	40.0322	40.0322	40.0322	40.0322	40.0322	40.0322	40.0322
199	40.2158	40.2158	40.2158	40.2158	40.2158	40.2158	40.2158	40.2158	40.2158	40.2158	40.2158	40.2158	40.2158	40.2158	40.2158	40.2158	40.2158	40.2158	40.2158	40.2158	40.2158	40.2158	40.2158	40.2158	40.2158	40.2158	40.2158	40.2158	40.2158	40.2158	40.2158	40.2158	40.2158	40.2158	40.2158	40.2158	40.2158	40.2158	40.2158	40.2158	40.2158	40.2158	40.2158	40.2158	40.2158	40.2158	40.2158	40.2158	40.2158
200	40.3988	40.3988	40.3988	40.3988	40.3988	40.3988	40.3988	40.3988	40.3988	40.3988	40.3988	40.3988	40.3988	40.3988	40.3988	40.3988	40.3988	40.3988	40.3988	40.3988	40.3988	40.3988	40.3988	40.3988	40.3988	40.3988	40.3988	40.3988	40.3988	40.3988	40.3988	40.3988	40.3988	40.3988	40.3988	40.3988	40.3988	40.3988	40.3988	40.3988	40.3988	40.3988	40.3988	40.3988	40.3988	40.3988	40.3988	40.3988	40.3988
201	40.5814	40.5814	40.5814	40.5814	40.5814	40.5814	40.5814	40.5814	40.5814	40.5814	40.5814	40.5814	40.5814	40.5814	40.5814	40.5814	40.5814	40.5814	40.5814	40.5814	40.5814	40.5814	40.5814	40.5814	40.5814	40.5814	40.5814	40.5814	40.5814	40.5814	40.5814	40.5814	40.5814	40.5814	40.5814	40.5814	40.5814	40.5814	40.5814	40.5814	40.5814	40.5814	40.5814	40.5814	40.5814	40.5814	40.5814	40.5814	40.5814
202	40.7635	40.7635	40.7635	40.7635	40.7635	40.7635	40.7635	40.7635	40.7635	40.7635	40.7635	40.7635	40.7635	40.7635	40.7635	40.7635	40.7635	40.7635	40.7635	40.7635	40.7635	40.7635	40.7635	40.7635	40.7635	40.7635	40.7635	40.7635	40.7635	40.7635	40.7635	40.7635	40.7635	40.7635	40.7635	40.7635	40.7635	40.7635	40.7635	40.7635	40.7635	40.7635	40.7635	40.7635	40.7635	40.7635	40.7635	40.7635	40.7635
203	40.9451	40.9451	40.9451	40.9451	40.9451	40.9451	40.9451	40.9451	40.9451	40.9451	40.9451	40.9451	40.9451	40.9451	40.9451	40.9451	40.9451	40.9451	40.9451	40.9451	40.9451	40.9451	40.9451	40.9451	40.9451	40.9451	40.9451	40.9451	40.9451	40.9451	40.9451	40.9451	40.9451	40.9451	40.9451	40.9451	40.9451	40.9451	40.9451	40.9451	40.9451	40.9451	40.9451	40.9451	40.9451	40.9451	40.9451	40.9451	40.9451
204	41.1262	41.1262	41.1262	41.1262	41.1262	41.1262	41.1262	41.1262	41.1262	41.1262	41.1262	41.1262	41.1262	41.1262	41.1262	41.1262	41.1262	41.1262	41.1262	41.1262	41.1262	41.1262	41.1262	41.1262	41.1262	41.1262	41.1262	41.1262	41.1262	41.1262	41.1262	41.1262	41.1262	41.1262	41.1262	41.1262	41.1262	41.1262	41.1262	41.1262	41.1262	41.1262	41.1262	41.1262	41.1262	41.1262	41.1262	41.1262	41.1262
205	41.3067	41.3067	41.3067	41.3067	41.3067	41.3067	41.3067	41.3067	41.3067	41.3067	41.3067	41.3067	41.3067	41.3067	41.3067	41.3067	41.3067	41.3067	41.3067	41.3067	41.3067	41.3067	41.3067	41.3067	41.3067	41.3067	41.3067	41.3067	41.3067	41.3067	41.3067	41.3067	41.3067	41.3067	41.3067	41.3067	41.3067	41.3067	41.3067	41.3067	41.3067	41.3067	41.3067	41.3067	41.3067	41.3067	41.3067	41.3067	41.3067
206	41.4868	41.4868	41.4868	41.4868	41.4868	41.4868	41.4868	41.4868	41.4868	41.4868	41.4868	41.4868	41.4868	41.4868	41.4868	41.4868	41.4868	41.4868	41.4868	41.4868	41.4868	41.4868	41.4868	41.4868	41.4868	41.4868	41.4868	41.4868	41.4868	41.4868	41.4868	41.4868	41.4868	41.4868	41.4868	41.4868	41.4868	41.4868	41.4868	41.4868	41.4868	41.4868	41.4868	41.4868	41.4868	41.4868	41.4868	41.4868	41.4868
[truncated: 150 more columns]

## Sheet: lons
	0	1	2	3	4	5	6	7	8	9	10	11	12	13	14	15	16	17	18	19	20	21	22	23	24	25	26	27	28	29	30	31	32	33	34	35	36	37	38	39	40	41	42	43	44	45	46	47	48
0	59.4968	59.7369	59.9769	60.217	60.4571	60.6971	60.9372	61.1773	61.4173	61.6574	61.8974	62.1375	62.3776	62.6176	62.8577	63.0978	63.3378	63.5779	63.8179	64.058	64.2981	64.5381	64.7782	65.0182	65.2583	65.4984	65.7384	65.9785	66.2186	66.4586	66.6987	66.9388	67.1788	67.4189	67.6589	67.899	68.1391	68.3791	68.6192	68.8593	69.0993	69.3394	69.5794	69.8195	70.0596	70.2996	70.5397	70.7798	71.0198
1	59.4968	59.7369	59.9769	60.217	60.4571	60.6971	60.9372	61.1773	61.4173	61.6574	61.8974	62.1375	62.3776	62.6176	62.8577	63.0978	63.3378	63.5779	63.8179	64.058	64.2981	64.5381	64.7782	65.0182	65.2583	65.4984	65.7384	65.9785	66.2186	66.4586	66.6987	66.9388	67.1788	67.4189	67.6589	67.899	68.1391	68.3791	68.6192	68.8593	69.0993	69.3394	69.5794	69.8195	70.0596	70.2996	70.5397	70.7798	71.0198
2	59.4968	59.7369	59.9769	60.217	60.4571	60.6971	60.9372	61.1773	61.4173	61.6574	61.8974	62.1375	62.3776	62.6176	62.8577	63.0978	63.3378	63.5779	63.8179	64.058	64.2981	64.5381	64.7782	65.0182	65.2583	65.4984	65.7384	65.9785	66.2186	66.4586	66.6987	66.9388	67.1788	67.4189	67.6589	67.899	68.1391	68.3791	68.6192	68.8593	69.0993	69.3394	69.5794	69.8195	70.0596	70.2996	70.5397	70.7798	71.0198
3	59.4968	59.7369	59.9769	60.217	60.4571	60.6971	60.9372	61.1773	61.4173	61.6574	61.8974	62.1375	62.3776	62.6176	62.8577	63.0978	63.3378	63.5779	63.8179	64.058	64.2981	64.5381	64.7782	65.0182	65.2583	65.4984	65.7384	65.9785	66.2186	66.4586	66.6987	66.9388	67.1788	67.4189	67.6589	67.899	68.1391	68.3791	68.6192	68.8593	69.0993	69.3394	69.5794	69.8195	70.0596	70.2996	70.5397	70.7798	71.0198
4	59.4968	59.7369	59.9769	60.217	60.4571	60.6971	60.9372	61.1773	61.4173	61.6574	61.8974	62.1375	62.3776	62.6176	62.8577	63.0978	63.3378	63.5779	63.8179	64.058	64.2981	64.5381	64.7782	65.0182	65.2583	65.4984	65.7384	65.9785	66.2186	66.4586	66.6987	66.9388	67.1788	67.4189	67.6589	67.899	68.1391	68.3791	68.6192	68.8593	69.0993	69.3394	69.5794	69.8195	70.0596	70.2996	70.5397	70.7798	71.0198
5	59.4968	59.7369	59.9769	60.217	60.4571	60.6971	60.9372	61.1773	61.4173	61.6574	61.8974	62.1375	62.3776	62.6176	62.8577	63.0978	63.3378	63.5779	63.8179	64.058	64.2981	64.5381	64.7782	65.0182	65.2583	65.4984	65.7384	65.9785	66.2186	66.4586	66.6987	66.9388	67.1788	67.4189	67.6589	67.899	68.1391	68.3791	68.6192	68.8593	69.0993	69.3394	69.5794	69.8195	70.0596	70.2996	70.5397	70.7798	71.0198
6	59.4968	59.7369	59.9769	60.217	60.4571	60.6971	60.9372	61.1773	61.4173	61.6574	61.8974	62.1375	62.3776	62.6176	62.8577	63.0978	63.3378	63.5779	63.8179	64.058	64.2981	64.5381	64.7782	65.0182	65.2583	65.4984	65.7384	65.9785	66.2186	66.4586	66.6987	66.9388	67.1788	67.4189	67.6589	67.899	68.1391	68.3791	68.6192	68.8593	69.0993	69.3394	69.5794	69.8195	70.0596	70.2996	70.5397	70.7798	71.0198
7	59.4968	59.7369	59.9769	60.217	60.4571	60.6971	60.9372	61.1773	61.4173	61.6574	61.8974	62.1375	62.3776	62.6176	62.8577	63.0978	63.3378	63.5779	63.8179	64.058	64.2981	64.5381	64.7782	65.0182	65.2583	65.4984	65.7384	65.9785	66.2186	66.4586	66.6987	66.9388	67.1788	67.4189	67.6589	67.899	68.1391	68.3791	68.6192	68.8593	69.0993	69.3394	69.5794	69.8195	70.0596	70.2996	70.5397	70.7798	71.0198
8	59.4968	59.7369	59.9769	60.217	60.4571	60.6971	60.9372	61.1773	61.4173	61.6574	61.8974	62.1375	62.3776	62.6176	62.8577	63.0978	63.3378	63.5779	63.8179	64.058	64.2981	64.5381	64.7782	65.0182	65.2583	65.4984	65.7384	65.9785	66.2186	66.4586	66.6987	66.9388	67.1788	67.4189	67.6589	67.899	68.1391	68.3791	68.6192	68.8593	69.0993	69.3394	69.5794	69.8195	70.0596	70.2996	70.5397	70.7798	71.0198
9	59.4968	59.7369	59.9769	60.217	60.4571	60.6971	60.9372	61.1773	61.4173	61.6574	61.8974	62.1375	62.3776	62.6176	62.8577	63.0978	63.3378	63.5779	63.8179	64.058	64.2981	64.5381	64.7782	65.0182	65.2583	65.4984	65.7384	65.9785	66.2186	66.4586	66.6987	66.9388	67.1788	67.4189	67.6589	67.899	68.1391	68.3791	68.6192	68.8593	69.0993	69.3394	69.5794	69.8195	70.0596	70.2996	70.5397	70.7798	71.0198
10	59.4968	59.7369	59.9769	60.217	60.4571	60.6971	60.9372	61.1773	61.4173	61.6574	61.8974	62.1375	62.3776	62.6176	62.8577	63.0978	63.3378	63.5779	63.8179	64.058	64.2981	64.5381	64.7782	65.0182	65.2583	65.4984	65.7384	65.9785	66.2186	66.4586	66.6987	66.9388	67.1788	67.4189	67.6589	67.899	68.1391	68.3791	68.6192	68.8593	69.0993	69.3394	69.5794	69.8195	70.0596	70.2996	70.5397	70.7798	71.0198
11	59.4968	59.7369	59.9769	60.217	60.4571	60.6971	60.9372	61.1773	61.4173	61.6574	61.8974	62.1375	62.3776	62.6176	62.8577	63.0978	63.3378	63.5779	63.8179	64.058	64.2981	64.5381	64.7782	65.0182	65.2583	65.4984	65.7384	65.9785	66.2186	66.4586	66.6987	66.9388	67.1788	67.4189	67.6589	67.899	68.1391	68.3791	68.6192	68.8593	69.0993	69.3394	69.5794	69.8195	70.0596	70.2996	70.5397	70.7798	71.0198
12	59.4968	59.7369	59.9769	60.217	60.4571	60.6971	60.9372	61.1773	61.4173	61.6574	61.8974	62.1375	62.3776	62.6176	62.8577	63.0978	63.3378	63.5779	63.8179	64.058	64.2981	64.5381	64.7782	65.0182	65.2583	65.4984	65.7384	65.9785	66.2186	66.4586	66.6987	66.9388	67.1788	67.4189	67.6589	67.899	68.1391	68.3791	68.6192	68.8593	69.0993	69.3394	69.5794	69.8195	70.0596	70.2996	70.5397	70.7798	71.0198
13	59.4968	59.7369	59.9769	60.217	60.4571	60.6971	60.9372	61.1773	61.4173	61.6574	61.8974	62.1375	62.3776	62.6176	62.8577	63.0978	63.3378	63.5779	63.8179	64.058	64.2981	64.5381	64.7782	65.0182	65.2583	65.4984	65.7384	65.9785	66.2186	66.4586	66.6987	66.9388	67.1788	67.4189	67.6589	67.899	68.1391	68.3791	68.6192	68.8593	69.0993	69.3394	69.5794	69.8195	70.0596	70.2996	70.5397	70.7798	71.0198
14	59.4968	59.7369	59.9769	60.217	60.4571	60.6971	60.9372	61.1773	61.4173	61.6574	61.8974	62.1375	62.3776	62.6176	62.8577	63.0978	63.3378	63.5779	63.8179	64.058	64.2981	64.5381	64.7782	65.0182	65.2583	65.4984	65.7384	65.9785	66.2186	66.4586	66.6987	66.9388	67.1788	67.4189	67.6589	67.899	68.1391	68.3791	68.6192	68.8593	69.0993	69.3394	69.5794	69.8195	70.0596	70.2996	70.5397	70.7798	71.0198
15	59.4968	59.7369	59.9769	60.217	60.4571	60.6971	60.9372	61.1773	61.4173	61.6574	61.8974	62.1375	62.3776	62.6176	62.8577	63.0978	63.3378	63.5779	63.8179	64.058	64.2981	64.5381	64.7782	65.0182	65.2583	65.4984	65.7384	65.9785	66.2186	66.4586	66.6987	66.9388	67.1788	67.4189	67.6589	67.899	68.1391	68.3791	68.6192	68.8593	69.0993	69.3394	69.5794	69.8195	70.0596	70.2996	70.5397	70.7798	71.0198
16	59.4968	59.7369	59.9769	60.217	60.4571	60.6971	60.9372	61.1773	61.4173	61.6574	61.8974	62.1375	62.3776	62.6176	62.8577	63.0978	63.3378	63.5779	63.8179	64.058	64.2981	64.5381	64.7782	65.0182	65.2583	65.4984	65.7384	65.9785	66.2186	66.4586	66.6987	66.9388	67.1788	67.4189	67.6589	67.899	68.1391	68.3791	68.6192	68.8593	69.0993	69.3394	69.5794	69.8195	70.0596	70.2996	70.5397	70.7798	71.0198
17	59.4968	59.7369	59.9769	60.217	60.4571	60.6971	60.9372	61.1773	61.4173	61.6574	61.8974	62.1375	62.3776	62.6176	62.8577	63.0978	63.3378	63.5779	63.8179	64.058	64.2981	64.5381	64.7782	65.0182	65.2583	65.4984	65.7384	65.9785	66.2186	66.4586	66.6987	66.9388	67.1788	67.4189	67.6589	67.899	68.1391	68.3791	68.6192	68.8593	69.0993	69.3394	69.5794	69.8195	70.0596	70.2996	70.5397	70.7798	71.0198
18	59.4968	59.7369	59.9769	60.217	60.4571	60.6971	60.9372	61.1773	61.4173	61.6574	61.8974	62.1375	62.3776	62.6176	62.8577	63.0978	63.3378	63.5779	63.8179	64.058	64.2981	64.5381	64.7782	65.0182	65.2583	65.4984	65.7384	65.9785	66.2186	66.4586	66.6987	66.9388	67.1788	67.4189	67.6589	67.899	68.1391	68.3791	68.6192	68.8593	69.0993	69.3394	69.5794	69.8195	70.0596	70.2996	70.5397	70.7798	71.0198
19	59.4968	59.7369	59.9769	60.217	60.4571	60.6971	60.9372	61.1773	61.4173	61.6574	61.8974	62.1375	62.3776	62.6176	62.8577	63.0978	63.3378	63.5779	63.8179	64.058	64.2981	64.5381	64.7782	65.0182	65.2583	65.4984	65.7384	65.9785	66.2186	66.4586	66.6987	66.9388	67.1788	67.4189	67.6589	67.899	68.1391	68.3791	68.6192	68.8593	69.0993	69.3394	69.5794	69.8195	70.0596	70.2996	70.5397	70.7798	71.0198
20	59.4968	59.7369	59.9769	60.217	60.4571	60.6971	60.9372	61.1773	61.4173	61.6574	61.8974	62.1375	62.3776	62.6176	62.8577	63.0978	63.3378	63.5779	63.8179	64.058	64.2981	64.5381	64.7782	65.0182	65.2583	65.4984	65.7384	65.9785	66.2186	66.4586	66.6987	66.9388	67.1788	67.4189	67.6589	67.899	68.1391	68.3791	68.6192	68.8593	69.0993	69.3394	69.5794	69.8195	70.0596	70.2996	70.5397	70.7798	71.0198
21	59.4968	59.7369	59.9769	60.217	60.4571	60.6971	60.9372	61.1773	61.4173	61.6574	61.8974	62.1375	62.3776	62.6176	62.8577	63.0978	63.3378	63.5779	63.8179	64.058	64.2981	64.5381	64.7782	65.0182	65.2583	65.4984	65.7384	65.9785	66.2186	66.4586	66.6987	66.9388	67.1788	67.4189	67.6589	67.899	68.1391	68.3791	68.6192	68.8593	69.0993	69.3394	69.5794	69.8195	70.0596	70.2996	70.5397	70.7798	71.0198
22	59.4968	59.7369	59.9769	60.217	60.4571	60.6971	60.9372	61.1773	61.4173	61.6574	61.8974	62.1375	62.3776	62.6176	62.8577	63.0978	63.3378	63.5779	63.8179	64.058	64.2981	64.5381	64.7782	65.0182	65.2583	65.4984	65.7384	65.9785	66.2186	66.4586	66.6987	66.9388	67.1788	67.4189	67.6589	67.899	68.1391	68.3791	68.6192	68.8593	69.0993	69.3394	69.5794	69.8195	70.0596	70.2996	70.5397	70.7798	71.0198
23	59.4968	59.7369	59.9769	60.217	60.4571	60.6971	60.9372	61.1773	61.4173	61.6574	61.8974	62.1375	62.3776	62.6176	62.8577	63.0978	63.3378	63.5779	63.8179	64.058	64.2981	64.5381	64.7782	65.0182	65.2583	65.4984	65.7384	65.9785	66.2186	66.4586	66.6987	66.9388	67.1788	67.4189	67.6589	67.899	68.1391	68.3791	68.6192	68.8593	69.0993	69.3394	69.5794	69.8195	70.0596	70.2996	70.5397	70.7798	71.0198
24	59.4968	59.7369	59.9769	60.217	60.4571	60.6971	60.9372	61.1773	61.4173	61.6574	61.8974	62.1375	62.3776	62.6176	62.8577	63.0978	63.3378	63.5779	63.8179	64.058	64.2981	64.5381	64.7782	65.0182	65.2583	65.4984	65.7384	65.9785	66.2186	66.4586	66.6987	66.9388	67.1788	67.4189	67.6589	67.899	68.1391	68.3791	68.6192	68.8593	69.0993	69.3394	69.5794	69.8195	70.0596	70.2996	70.5397	70.7798	71.0198
25	59.4968	59.7369	59.9769	60.217	60.4571	60.6971	60.9372	61.1773	61.4173	61.6574	61.8974	62.1375	62.3776	62.6176	62.8577	63.0978	63.3378	63.5779	63.8179	64.058	64.2981	64.5381	64.7782	65.0182	65.2583	65.4984	65.7384	65.9785	66.2186	66.4586	66.6987	66.9388	67.1788	67.4189	67.6589	67.899	68.1391	68.3791	68.6192	68.8593	69.0993	69.3394	69.5794	69.8195	70.0596	70.2996	70.5397	70.7798	71.0198
26	59.4968	59.7369	59.9769	60.217	60.4571	60.6971	60.9372	61.1773	61.4173	61.6574	61.8974	62.1375	62.3776	62.6176	62.8577	63.0978	63.3378	63.5779	63.8179	64.058	64.2981	64.5381	64.7782	65.0182	65.2583	65.4984	65.7384	65.9785	66.2186	66.4586	66.6987	66.9388	67.1788	67.4189	67.6589	67.899	68.1391	68.3791	68.6192	68.8593	69.0993	69.3394	69.5794	69.8195	70.0596	70.2996	70.5397	70.7798	71.0198
27	59.4968	59.7369	59.9769	60.217	60.4571	60.6971	60.9372	61.1773	61.4173	61.6574	61.8974	62.1375	62.3776	62.6176	62.8577	63.0978	63.3378	63.5779	63.8179	64.058	64.2981	64.5381	64.7782	65.0182	65.2583	65.4984	65.7384	65.9785	66.2186	66.4586	66.6987	66.9388	67.1788	67.4189	67.6589	67.899	68.1391	68.3791	68.6192	68.8593	69.0993	69.3394	69.5794	69.8195	70.0596	70.2996	70.5397	70.7798	71.0198
28	59.4968	59.7369	59.9769	60.217	60.4571	60.6971	60.9372	61.1773	61.4173	61.6574	61.8974	62.1375	62.3776	62.6176	62.8577	63.0978	63.3378	63.5779	63.8179	64.058	64.2981	64.5381	64.7782	65.0182	65.2583	65.4984	65.7384	65.9785	66.2186	66.4586	66.6987	66.9388	67.1788	67.4189	67.6589	67.899	68.1391	68.3791	68.6192	68.8593	69.0993	69.3394	69.5794	69.8195	70.0596	70.2996	70.5397	70.7798	71.0198
29	59.4968	59.7369	59.9769	60.217	60.4571	60.6971	60.9372	61.1773	61.4173	61.6574	61.8974	62.1375	62.3776	62.6176	62.8577	63.0978	63.3378	63.5779	63.8179	64.058	64.2981	64.5381	64.7782	65.0182	65.2583	65.4984	65.7384	65.9785	66.2186	66.4586	66.6987	66.9388	67.1788	67.4189	67.6589	67.899	68.1391	68.3791	68.6192	68.8593	69.0993	69.3394	69.5794	69.8195	70.0596	70.2996	70.5397	70.7798	71.0198
30	59.4968	59.7369	59.9769	60.217	60.4571	60.6971	60.9372	61.1773	61.4173	61.6574	61.8974	62.1375	62.3776	62.6176	62.8577	63.0978	63.3378	63.5779	63.8179	64.058	64.2981	64.5381	64.7782	65.0182	65.2583	65.4984	65.7384	65.9785	66.2186	66.4586	66.6987	66.9388	67.1788	67.4189	67.6589	67.899	68.1391	68.3791	68.6192	68.8593	69.0993	69.3394	69.5794	69.8195	70.0596	70.2996	70.5397	70.7798	71.0198
31	59.4968	59.7369	59.9769	60.217	60.4571	60.6971	60.9372	61.1773	61.4173	61.6574	61.8974	62.1375	62.3776	62.6176	62.8577	63.0978	63.3378	63.5779	63.8179	64.058	64.2981	64.5381	64.7782	65.0182	65.2583	65.4984	65.7384	65.9785	66.2186	66.4586	66.6987	66.9388	67.1788	67.4189	67.6589	67.899	68.1391	68.3791	68.6192	68.8593	69.0993	69.3394	69.5794	69.8195	70.0596	70.2996	70.5397	70.7798	71.0198
32	59.4968	59.7369	59.9769	60.217	60.4571	60.6971	60.9372	61.1773	61.4173	61.6574	61.8974	62.1375	62.3776	62.6176	62.8577	63.0978	63.3378	63.5779	63.8179	64.058	64.2981	64.5381	64.7782	65.0182	65.2583	65.4984	65.7384	65.9785	66.2186	66.4586	66.6987	66.9388	67.1788	67.4189	67.6589	67.899	68.1391	68.3791	68.6192	68.8593	69.0993	69.3394	69.5794	69.8195	70.0596	70.2996	70.5397	70.7798	71.0198
33	59.4968	59.7369	59.9769	60.217	60.4571	60.6971	60.9372	61.1773	61.4173	61.6574	61.8974	62.1375	62.3776	62.6176	62.8577	63.0978	63.3378	63.5779	63.8179	64.058	64.2981	64.5381	64.7782	65.0182	65.2583	65.4984	65.7384	65.9785	66.2186	66.4586	66.6987	66.9388	67.1788	67.4189	67.6589	67.899	68.1391	68.3791	68.6192	68.8593	69.0993	69.3394	69.5794	69.8195	70.0596	70.2996	70.5397	70.7798	71.0198
34	59.4968	59.7369	59.9769	60.217	60.4571	60.6971	60.9372	61.1773	61.4173	61.6574	61.8974	62.1375	62.3776	62.6176	62.8577	63.0978	63.3378	63.5779	63.8179	64.058	64.2981	64.5381	64.7782	65.0182	65.2583	65.4984	65.7384	65.9785	66.2186	66.4586	66.6987	66.9388	67.1788	67.4189	67.6589	67.899	68.1391	68.3791	68.6192	68.8593	69.0993	69.3394	69.5794	69.8195	70.0596	70.2996	70.5397	70.7798	71.0198
35	59.4968	59.7369	59.9769	60.217	60.4571	60.6971	60.9372	61.1773	61.4173	61.6574	61.8974	62.1375	62.3776	62.6176	62.8577	63.0978	63.3378	63.5779	63.8179	64.058	64.2981	64.5381	64.7782	65.0182	65.2583	65.4984	65.7384	65.9785	66.2186	66.4586	66.6987	66.9388	67.1788	67.4189	67.6589	67.899	68.1391	68.3791	68.6192	68.8593	69.0993	69.3394	69.5794	69.8195	70.0596	70.2996	70.5397	70.7798	71.0198
36	59.4968	59.7369	59.9769	60.217	60.4571	60.6971	60.9372	61.1773	61.4173	61.6574	61.8974	62.1375	62.3776	62.6176	62.8577	63.0978	63.3378	63.5779	63.8179	64.058	64.2981	64.5381	64.7782	65.0182	65.2583	65.4984	65.7384	65.9785	66.2186	66.4586	66.6987	66.9388	67.1788	67.4189	67.6589	67.899	68.1391	68.3791	68.6192	68.8593	69.0993	69.3394	69.5794	69.8195	70.0596	70.2996	70.5397	70.7798	71.0198
37	59.4968	59.7369	59.9769	60.217	60.4571	60.6971	60.9372	61.1773	61.4173	61.6574	61.8974	62.1375	62.3776	62.6176	62.8577	63.0978	63.3378	63.5779	63.8179	64.058	64.2981	64.5381	64.7782	65.0182	65.2583	65.4984	65.7384	65.9785	66.2186	66.4586	66.6987	66.9388	67.1788	67.4189	67.6589	67.899	68.1391	68.3791	68.6192	68.8593	69.0993	69.3394	69.5794	69.8195	70.0596	70.2996	70.5397	70.7798	71.0198
38	59.4968	59.7369	59.9769	60.217	60.4571	60.6971	60.9372	61.1773	61.4173	61.6574	61.8974	62.1375	62.3776	62.6176	62.8577	63.0978	63.3378	63.5779	63.8179	64.058	64.2981	64.5381	64.7782	65.0182	65.2583	65.4984	65.7384	65.9785	66.2186	66.4586	66.6987	66.9388	67.1788	67.4189	67.6589	67.899	68.1391	68.3791	68.6192	68.8593	69.0993	69.3394	69.5794	69.8195	70.0596	70.2996	70.5397	70.7798	71.0198
39	59.4968	59.7369	59.9769	60.217	60.4571	60.6971	60.9372	61.1773	61.4173	61.6574	61.8974	62.1375	62.3776	62.6176	62.8577	63.0978	63.3378	63.5779	63.8179	64.058	64.2981	64.5381	64.7782	65.0182	65.2583	65.4984	65.7384	65.9785	66.2186	66.4586	66.6987	66.9388	67.1788	67.4189	67.6589	67.899	68.1391	68.3791	68.6192	68.8593	69.0993	69.3394	69.5794	69.8195	70.0596	70.2996	70.5397	70.7798	71.0198
40	59.4968	59.7369	59.9769	60.217	60.4571	60.6971	60.9372	61.1773	61.4173	61.6574	61.8974	62.1375	62.3776	62.6176	62.8577	63.0978	63.3378	63.5779	63.8179	64.058	64.2981	64.5381	64.7782	65.0182	65.2583	65.4984	65.7384	65.9785	66.2186	66.4586	66.6987	66.9388	67.1788	67.4189	67.6589	67.899	68.1391	68.3791	68.6192	68.8593	69.0993	69.3394	69.5794	69.8195	70.0596	70.2996	70.5397	70.7798	71.0198
41	59.4968	59.7369	59.9769	60.217	60.4571	60.6971	60.9372	61.1773	61.4173	61.6574	61.8974	62.1375	62.3776	62.6176	62.8577	63.0978	63.3378	63.5779	63.8179	64.058	64.2981	64.5381	64.7782	65.0182	65.2583	65.4984	65.7384	65.9785	66.2186	66.4586	66.6987	66.9388	67.1788	67.4189	67.6589	67.899	68.1391	68.3791	68.6192	68.8593	69.0993	69.3394	69.5794	69.8195	70.0596	70.2996	70.5397	70.7798	71.0198
42	59.4968	59.7369	59.9769	60.217	60.4571	60.6971	60.9372	61.1773	61.4173	61.6574	61.8974	62.1375	62.3776	62.6176	62.8577	63.0978	63.3378	63.5779	63.8179	64.058	64.2981	64.5381	64.7782	65.0182	65.2583	65.4984	65.7384	65.9785	66.2186	66.4586	66.6987	66.9388	67.1788	67.4189	67.6589	67.899	68.1391	68.3791	68.6192	68.8593	69.0993	69.3394	69.5794	69.8195	70.0596	70.2996	70.5397	70.7798	71.0198
43	59.4968	59.7369	59.9769	60.217	60.4571	60.6971	60.9372	61.1773	61.4173	61.6574	61.8974	62.1375	62.3776	62.6176	62.8577	63.0978	63.3378	63.5779	63.8179	64.058	64.2981	64.5381	64.7782	65.0182	65.2583	65.4984	65.7384	65.9785	66.2186	66.4586	66.6987	66.9388	67.1788	67.4189	67.6589	67.899	68.1391	68.3791	68.6192	68.8593	69.0993	69.3394	69.5794	69.8195	70.0596	70.2996	70.5397	70.7798	71.0198
44	59.4968	59.7369	59.9769	60.217	60.4571	60.6971	60.9372	61.1773	61.4173	61.6574	61.8974	62.1375	62.3776	62.6176	62.8577	63.0978	63.3378	63.5779	63.8179	64.058	64.2981	64.5381	64.7782	65.0182	65.2583	65.4984	65.7384	65.9785	66.2186	66.4586	66.6987	66.9388	67.1788	67.4189	67.6589	67.899	68.1391	68.3791	68.6192	68.8593	69.0993	69.3394	69.5794	69.8195	70.0596	70.2996	70.5397	70.7798	71.0198
45	59.4968	59.7369	59.9769	60.217	60.4571	60.6971	60.9372	61.1773	61.4173	61.6574	61.8974	62.1375	62.3776	62.6176	62.8577	63.0978	63.3378	63.5779	63.8179	64.058	64.2981	64.5381	64.7782	65.0182	65.2583	65.4984	65.7384	65.9785	66.2186	66.4586	66.6987	66.9388	67.1788	67.4189	67.6589	67.899	68.1391	68.3791	68.6192	68.8593	69.0993	69.3394	69.5794	69.8195	70.0596	70.2996	70.5397	70.7798	71.0198
46	59.4968	59.7369	59.9769	60.217	60.4571	60.6971	60.9372	61.1773	61.4173	61.6574	61.8974	62.1375	62.3776	62.6176	62.8577	63.0978	63.3378	63.5779	63.8179	64.058	64.2981	64.5381	64.7782	65.0182	65.2583	65.4984	65.7384	65.9785	66.2186	66.4586	66.6987	66.9388	67.1788	67.4189	67.6589	67.899	68.1391	68.3791	68.6192	68.8593	69.0993	69.3394	69.5794	69.8195	70.0596	70.2996	70.5397	70.7798	71.0198
47	59.4968	59.7369	59.9769	60.217	60.4571	60.6971	60.9372	61.1773	61.4173	61.6574	61.8974	62.1375	62.3776	62.6176	62.8577	63.0978	63.3378	63.5779	63.8179	64.058	64.2981	64.5381	64.7782	65.0182	65.2583	65.4984	65.7384	65.9785	66.2186	66.4586	66.6987	66.9388	67.1788	67.4189	67.6589	67.899	68.1391	68.3791	68.6192	68.8593	69.0993	69.3394	69.5794	69.8195	70.0596	70.2996	70.5397	70.7798	71.0198
48	59.4968	59.7369	59.9769	60.217	60.4571	60.6971	60.9372	61.1773	61.4173	61.6574	61.8974	62.1375	62.3776	62.6176	62.8577	63.0978	63.3378	63.5779	63.8179	64.058	64.2981	64.5381	64.7782	65.0182	65.2583	65.4984	65.7384	65.9785	66.2186	66.4586	66.6987	66.9388	67.1788	67.4189	67.6589	67.899	68.1391	68.3791	68.6192	68.8593	69.0993	69.3394	69.5794	69.8195	70.0596	70.2996	70.5397	70.7798	71.0198
49	59.4968	59.7369	59.9769	60.217	60.4571	60.6971	60.9372	61.1773	61.4173	61.6574	61.8974	62.1375	62.3776	62.6176	62.8577	63.0978	63.3378	63.5779	63.8179	64.058	64.2981	64.5381	64.7782	65.0182	65.2583	65.4984	65.7384	65.9785	66.2186	66.4586	66.6987	66.9388	67.1788	67.4189	67.6589	67.899	68.1391	68.3791	68.6192	68.8593	69.0993	69.3394	69.5794	69.8195	70.0596	70.2996	70.5397	70.7798	71.0198
50	59.4968	59.7369	59.9769	60.217	60.4571	60.6971	60.9372	61.1773	61.4173	61.6574	61.8974	62.1375	62.3776	62.6176	62.8577	63.0978	63.3378	63.5779	63.8179	64.058	64.2981	64.5381	64.7782	65.0182	65.2583	65.4984	65.7384	65.9785	66.2186	66.4586	66.6987	66.9388	67.1788	67.4189	67.6589	67.899	68.1391	68.3791	68.6192	68.8593	69.0993	69.3394	69.5794	69.8195	70.0596	70.2996	70.5397	70.7798	71.0198
51	59.4968	59.7369	59.9769	60.217	60.4571	60.6971	60.9372	61.1773	61.4173	61.6574	61.8974	62.1375	62.3776	62.6176	62.8577	63.0978	63.3378	63.5779	63.8179	64.058	64.2981	64.5381	64.7782	65.0182	65.2583	65.4984	65.7384	65.9785	66.2186	66.4586	66.6987	66.9388	67.1788	67.4189	67.6589	67.899	68.1391	68.3791	68.6192	68.8593	69.0993	69.3394	69.5794	69.8195	70.0596	70.2996	70.5397	70.7798	71.0198
52	59.4968	59.7369	59.9769	60.217	60.4571	60.6971	60.9372	61.1773	61.4173	61.6574	61.8974	62.1375	62.3776	62.6176	62.8577	63.0978	63.3378	63.5779	63.8179	64.058	64.2981	64.5381	64.7782	65.0182	65.2583	65.4984	65.7384	65.9785	66.2186	66.4586	66.6987	66.9388	67.1788	67.4189	67.6589	67.899	68.1391	68.3791	68.6192	68.8593	69.0993	69.3394	69.5794	69.8195	70.0596	70.2996	70.5397	70.7798	71.0198
53	59.4968	59.7369	59.9769	60.217	60.4571	60.6971	60.9372	61.1773	61.4173	61.6574	61.8974	62.1375	62.3776	62.6176	62.8577	63.0978	63.3378	63.5779	63.8179	64.058	64.2981	64.5381	64.7782	65.0182	65.2583	65.4984	65.7384	65.9785	66.2186	66.4586	66.6987	66.9388	67.1788	67.4189	67.6589	67.899	68.1391	68.3791	68.6192	68.8593	69.0993	69.3394	69.5794	69.8195	70.0596	70.2996	70.5397	70.7798	71.0198
54	59.4968	59.7369	59.9769	60.217	60.4571	60.6971	60.9372	61.1773	61.4173	61.6574	61.8974	62.1375	62.3776	62.6176	62.8577	63.0978	63.3378	63.5779	63.8179	64.058	64.2981	64.5381	64.7782	65.0182	65.2583	65.4984	65.7384	65.9785	66.2186	66.4586	66.6987	66.9388	67.1788	67.4189	67.6589	67.899	68.1391	68.3791	68.6192	68.8593	69.0993	69.3394	69.5794	69.8195	70.0596	70.2996	70.5397	70.7798	71.0198
55	59.4968	59.7369	59.9769	60.217	60.4571	60.6971	60.9372	61.1773	61.4173	61.6574	61.8974	62.1375	62.3776	62.6176	62.8577	63.0978	63.3378	63.5779	63.8179	64.058	64.2981	64.5381	64.7782	65.0182	65.2583	65.4984	65.7384	65.9785	66.2186	66.4586	66.6987	66.9388	67.1788	67.4189	67.6589	67.899	68.1391	68.3791	68.6192	68.8593	69.0993	69.3394	69.5794	69.8195	70.0596	70.2996	70.5397	70.7798	71.0198
56	59.4968	59.7369	59.9769	60.217	60.4571	60.6971	60.9372	61.1773	61.4173	61.6574	61.8974	62.1375	62.3776	62.6176	62.8577	63.0978	63.3378	63.5779	63.8179	64.058	64.2981	64.5381	64.7782	65.0182	65.2583	65.4984	65.7384	65.9785	66.2186	66.4586	66.6987	66.9388	67.1788	67.4189	67.6589	67.899	68.1391	68.3791	68.6192	68.8593	69.0993	69.3394	69.5794	69.8195	70.0596	70.2996	70.5397	70.7798	71.0198
57	59.4968	59.7369	59.9769	60.217	60.4571	60.6971	60.9372	61.1773	61.4173	61.6574	61.8974	62.1375	62.3776	62.6176	62.8577	63.0978	63.3378	63.5779	63.8179	64.058	64.2981	64.5381	64.7782	65.0182	65.2583	65.4984	65.7384	65.9785	66.2186	66.4586	66.6987	66.9388	67.1788	67.4189	67.6589	67.899	68.1391	68.3791	68.6192	68.8593	69.0993	69.3394	69.5794	69.8195	70.0596	70.2996	70.5397	70.7798	71.0198
58	59.4968	59.7369	59.9769	60.217	60.4571	60.6971	60.9372	61.1773	61.4173	61.6574	61.8974	62.1375	62.3776	62.6176	62.8577	63.0978	63.3378	63.5779	63.8179	64.058	64.2981	64.5381	64.7782	65.0182	65.2583	65.4984	65.7384	65.9785	66.2186	66.4586	66.6987	66.9388	67.1788	67.4189	67.6589	67.899	68.1391	68.3791	68.6192	68.8593	69.0993	69.3394	69.5794	69.8195	70.0596	70.2996	70.5397	70.7798	71.0198
59	59.4968	59.7369	59.9769	60.217	60.4571	60.6971	60.9372	61.1773	61.4173	61.6574	61.8974	62.1375	62.3776	62.6176	62.8577	63.0978	63.3378	63.5779	63.8179	64.058	64.2981	64.5381	64.7782	65.0182	65.2583	65.4984	65.7384	65.9785	66.2186	66.4586	66.6987	66.9388	67.1788	67.4189	67.6589	67.899	68.1391	68.3791	68.6192	68.8593	69.0993	69.3394	69.5794	69.8195	70.0596	70.2996	70.5397	70.7798	71.0198
60	59.4968	59.7369	59.9769	60.217	60.4571	60.6971	60.9372	61.1773	61.4173	61.6574	61.8974	62.1375	62.3776	62.6176	62.8577	63.0978	63.3378	63.5779	63.8179	64.058	64.2981	64.5381	64.7782	65.0182	65.2583	65.4984	65.7384	65.9785	66.2186	66.4586	66.6987	66.9388	67.1788	67.4189	67.6589	67.899	68.1391	68.3791	68.6192	68.8593	69.0993	69.3394	69.5794	69.8195	70.0596	70.2996	70.5397	70.7798	71.0198
61	59.4968	59.7369	59.9769	60.217	60.4571	60.6971	60.9372	61.1773	61.4173	61.6574	61.8974	62.1375	62.3776	62.6176	62.8577	63.0978	63.3378	63.5779	63.8179	64.058	64.2981	64.5381	64.7782	65.0182	65.2583	65.4984	65.7384	65.9785	66.2186	66.4586	66.6987	66.9388	67.1788	67.4189	67.6589	67.899	68.1391	68.3791	68.6192	68.8593	69.0993	69.3394	69.5794	69.8195	70.0596	70.2996	70.5397	70.7798	71.0198
62	59.4968	59.7369	59.9769	60.217	60.4571	60.6971	60.9372	61.1773	61.4173	61.6574	61.8974	62.1375	62.3776	62.6176	62.8577	63.0978	63.3378	63.5779	63.8179	64.058	64.2981	64.5381	64.7782	65.0182	65.2583	65.4984	65.7384	65.9785	66.2186	66.4586	66.6987	66.9388	67.1788	67.4189	67.6589	67.899	68.1391	68.3791	68.6192	68.8593	69.0993	69.3394	69.5794	69.8195	70.0596	70.2996	70.5397	70.7798	71.0198
63	59.4968	59.7369	59.9769	60.217	60.4571	60.6971	60.9372	61.1773	61.4173	61.6574	61.8974	62.1375	62.3776	62.6176	62.8577	63.0978	63.3378	63.5779	63.8179	64.058	64.2981	64.5381	64.7782	65.0182	65.2583	65.4984	65.7384	65.9785	66.2186	66.4586	66.6987	66.9388	67.1788	67.4189	67.6589	67.899	68.1391	68.3791	68.6192	68.8593	69.0993	69.3394	69.5794	69.8195	70.0596	70.2996	70.5397	70.7798	71.0198
64	59.4968	59.7369	59.9769	60.217	60.4571	60.6971	60.9372	61.1773	61.4173	61.6574	61.8974	62.1375	62.3776	62.6176	62.8577	63.0978	63.3378	63.5779	63.8179	64.058	64.2981	64.5381	64.7782	65.0182	65.2583	65.4984	65.7384	65.9785	66.2186	66.4586	66.6987	66.9388	67.1788	67.4189	67.6589	67.899	68.1391	68.3791	68.6192	68.8593	69.0993	69.3394	69.5794	69.8195	70.0596	70.2996	70.5397	70.7798	71.0198
65	59.4968	59.7369	59.9769	60.217	60.4571	60.6971	60.9372	61.1773	61.4173	61.6574	61.8974	62.1375	62.3776	62.6176	62.8577	63.0978	63.3378	63.5779	63.8179	64.058	64.2981	64.5381	64.7782	65.0182	65.2583	65.4984	65.7384	65.9785	66.2186	66.4586	66.6987	66.9388	67.1788	67.4189	67.6589	67.899	68.1391	68.3791	68.6192	68.8593	69.0993	69.3394	69.5794	69.8195	70.0596	70.2996	70.5397	70.7798	71.0198
66	59.4968	59.7369	59.9769	60.217	60.4571	60.6971	60.9372	61.1773	61.4173	61.6574	61.8974	62.1375	62.3776	62.6176	62.8577	63.0978	63.3378	63.5779	63.8179	64.058	64.2981	64.5381	64.7782	65.0182	65.2583	65.4984	65.7384	65.9785	66.2186	66.4586	66.6987	66.9388	67.1788	67.4189	67.6589	67.899	68.1391	68.3791	68.6192	68.8593	69.0993	69.3394	69.5794	69.8195	70.0596	70.2996	70.5397	70.7798	71.0198
67	59.4968	59.7369	59.9769	60.217	60.4571	60.6971	60.9372	61.1773	61.4173	61.6574	61.8974	62.1375	62.3776	62.6176	62.8577	63.0978	63.3378	63.5779	63.8179	64.058	64.2981	64.5381	64.7782	65.0182	65.2583	65.4984	65.7384	65.9785	66.2186	66.4586	66.6987	66.9388	67.1788	67.4189	67.6589	67.899	68.1391	68.3791	68.6192	68.8593	69.0993	69.3394	69.5794	69.8195	70.0596	70.2996	70.5397	70.7798	71.0198
68	59.4968	59.7369	59.9769	60.217	60.4571	60.6971	60.9372	61.1773	61.4173	61.6574	61.8974	62.1375	62.3776	62.6176	62.8577	63.0978	63.3378	63.5779	63.8179	64.058	64.2981	64.5381	64.7782	65.0182	65.2583	65.4984	65.7384	65.9785	66.2186	66.4586	66.6987	66.9388	67.1788	67.4189	67.6589	67.899	68.1391	68.3791	68.6192	68.8593	69.0993	69.3394	69.5794	69.8195	70.0596	70.2996	70.5397	70.7798	71.0198
69	59.4968	59.7369	59.9769	60.217	60.4571	60.6971	60.9372	61.1773	61.4173	61.6574	61.8974	62.1375	62.3776	62.6176	62.8577	63.0978	63.3378	63.5779	63.8179	64.058	64.2981	64.5381	64.7782	65.0182	65.2583	65.4984	65.7384	65.9785	66.2186	66.4586	66.6987	66.9388	67.1788	67.4189	67.6589	67.899	68.1391	68.3791	68.6192	68.8593	69.0993	69.3394	69.5794	69.8195	70.0596	70.2996	70.5397	70.7798	71.0198
70	59.4968	59.7369	59.9769	60.217	60.4571	60.6971	60.9372	61.1773	61.4173	61.6574	61.8974	62.1375	62.3776	62.6176	62.8577	63.0978	63.3378	63.5779	63.8179	64.058	64.2981	64.5381	64.7782	65.0182	65.2583	65.4984	65.7384	65.9785	66.2186	66.4586	66.6987	66.9388	67.1788	67.4189	67.6589	67.899	68.1391	68.3791	68.6192	68.8593	69.0993	69.3394	69.5794	69.8195	70.0596	70.2996	70.5397	70.7798	71.0198
71	59.4968	59.7369	59.9769	60.217	60.4571	60.6971	60.9372	61.1773	61.4173	61.6574	61.8974	62.1375	62.3776	62.6176	62.8577	63.0978	63.3378	63.5779	63.8179	64.058	64.2981	64.5381	64.7782	65.0182	65.2583	65.4984	65.7384	65.9785	66.2186	66.4586	66.6987	66.9388	67.1788	67.4189	67.6589	67.899	68.1391	68.3791	68.6192	68.8593	69.0993	69.3394	69.5794	69.8195	70.0596	70.2996	70.5397	70.7798	71.0198
72	59.4968	59.7369	59.9769	60.217	60.4571	60.6971	60.9372	61.1773	61.4173	61.6574	61.8974	62.1375	62.3776	62.6176	62.8577	63.0978	63.3378	63.5779	63.8179	64.058	64.2981	64.5381	64.7782	65.0182	65.2583	65.4984	65.7384	65.9785	66.2186	66.4586	66.6987	66.9388	67.1788	67.4189	67.6589	67.899	68.1391	68.3791	68.6192	68.8593	69.0993	69.3394	69.5794	69.8195	70.0596	70.2996	70.5397	70.7798	71.0198
73	59.4968	59.7369	59.9769	60.217	60.4571	60.6971	60.9372	61.1773	61.4173	61.6574	61.8974	62.1375	62.3776	62.6176	62.8577	63.0978	63.3378	63.5779	63.8179	64.058	64.2981	64.5381	64.7782	65.0182	65.2583	65.4984	65.7384	65.9785	66.2186	66.4586	66.6987	66.9388	67.1788	67.4189	67.6589	67.899	68.1391	68.3791	68.6192	68.8593	69.0993	69.3394	69.5794	69.8195	70.0596	70.2996	70.5397	70.7798	71.0198
74	59.4968	59.7369	59.9769	60.217	60.4571	60.6971	60.9372	61.1773	61.4173	61.6574	61.8974	62.1375	62.3776	62.6176	62.8577	63.0978	63.3378	63.5779	63.8179	64.058	64.2981	64.5381	64.7782	65.0182	65.2583	65.4984	65.7384	65.9785	66.2186	66.4586	66.6987	66.9388	67.1788	67.4189	67.6589	67.899	68.1391	68.3791	68.6192	68.8593	69.0993	69.3394	69.5794	69.8195	70.0596	70.2996	70.5397	70.7798	71.0198
75	59.4968	59.7369	59.9769	60.217	60.4571	60.6971	60.9372	61.1773	61.4173	61.6574	61.8974	62.1375	62.3776	62.6176	62.8577	63.0978	63.3378	63.5779	63.8179	64.058	64.2981	64.5381	64.7782	65.0182	65.2583	65.4984	65.7384	65.9785	66.2186	66.4586	66.6987	66.9388	67.1788	67.4189	67.6589	67.899	68.1391	68.3791	68.6192	68.8593	69.0993	69.3394	69.5794	69.8195	70.0596	70.2996	70.5397	70.7798	71.0198
76	59.4968	59.7369	59.9769	60.217	60.4571	60.6971	60.9372	61.1773	61.4173	61.6574	61.8974	62.1375	62.3776	62.6176	62.8577	63.0978	63.3378	63.5779	63.8179	64.058	64.2981	64.5381	64.7782	65.0182	65.2583	65.4984	65.7384	65.9785	66.2186	66.4586	66.6987	66.9388	67.1788	67.4189	67.6589	67.899	68.1391	68.3791	68.6192	68.8593	69.0993	69.3394	69.5794	69.8195	70.0596	70.2996	70.5397	70.7798	71.0198
77	59.4968	59.7369	59.9769	60.217	60.4571	60.6971	60.9372	61.1773	61.4173	61.6574	61.8974	62.1375	62.3776	62.6176	62.8577	63.0978	63.3378	63.5779	63.8179	64.058	64.2981	64.5381	64.7782	65.0182	65.2583	65.4984	65.7384	65.9785	66.2186	66.4586	66.6987	66.9388	67.1788	67.4189	67.6589	67.899	68.1391	68.3791	68.6192	68.8593	69.0993	69.3394	69.5794	69.8195	70.0596	70.2996	70.5397	70.7798	71.0198
78	59.4968	59.7369	59.9769	60.217	60.4571	60.6971	60.9372	61.1773	61.4173	61.6574	61.8974	62.1375	62.3776	62.6176	62.8577	63.0978	63.3378	63.5779	63.8179	64.058	64.2981	64.5381	64.7782	65.0182	65.2583	65.4984	65.7384	65.9785	66.2186	66.4586	66.6987	66.9388	67.1788	67.4189	67.6589	67.899	68.1391	68.3791	68.6192	68.8593	69.0993	69.3394	69.5794	69.8195	70.0596	70.2996	70.5397	70.7798	71.0198
79	59.4968	59.7369	59.9769	60.217	60.4571	60.6971	60.9372	61.1773	61.4173	61.6574	61.8974	62.1375	62.3776	62.6176	62.8577	63.0978	63.3378	63.5779	63.8179	64.058	64.2981	64.5381	64.7782	65.0182	65.2583	65.4984	65.7384	65.9785	66.2186	66.4586	66.6987	66.9388	67.1788	67.4189	67.6589	67.899	68.1391	68.3791	68.6192	68.8593	69.0993	69.3394	69.5794	69.8195	70.0596	70.2996	70.5397	70.7798	71.0198
80	59.4968	59.7369	59.9769	60.217	60.4571	60.6971	60.9372	61.1773	61.4173	61.6574	61.8974	62.1375	62.3776	62.6176	62.8577	63.0978	63.3378	63.5779	63.8179	64.058	64.2981	64.5381	64.7782	65.0182	65.2583	65.4984	65.7384	65.9785	66.2186	66.4586	66.6987	66.9388	67.1788	67.4189	67.6589	67.899	68.1391	68.3791	68.6192	68.8593	69.0993	69.3394	69.5794	69.8195	70.0596	70.2996	70.5397	70.7798	71.0198
81	59.4968	59.7369	59.9769	60.217	60.4571	60.6971	60.9372	61.1773	61.4173	61.6574	61.8974	62.1375	62.3776	62.6176	62.8577	63.0978	63.3378	63.5779	63.8179	64.058	64.2981	64.5381	64.7782	65.0182	65.2583	65.4984	65.7384	65.9785	66.2186	66.4586	66.6987	66.9388	67.1788	67.4189	67.6589	67.899	68.1391	68.3791	68.6192	68.8593	69.0993	69.3394	69.5794	69.8195	70.0596	70.2996	70.5397	70.7798	71.0198
82	59.4968	59.7369	59.9769	60.217	60.4571	60.6971	60.9372	61.1773	61.4173	61.6574	61.8974	62.1375	62.3776	62.6176	62.8577	63.0978	63.3378	63.5779	63.8179	64.058	64.2981	64.5381	64.7782	65.0182	65.2583	65.4984	65.7384	65.9785	66.2186	66.4586	66.6987	66.9388	67.1788	67.4189	67.6589	67.899	68.1391	68.3791	68.6192	68.8593	69.0993	69.3394	69.5794	69.8195	70.0596	70.2996	70.5397	70.7798	71.0198
83	59.4968	59.7369	59.9769	60.217	60.4571	60.6971	60.9372	61.1773	61.4173	61.6574	61.8974	62.1375	62.3776	62.6176	62.8577	63.0978	63.3378	63.5779	63.8179	64.058	64.2981	64.5381	64.7782	65.0182	65.2583	65.4984	65.7384	65.9785	66.2186	66.4586	66.6987	66.9388	67.1788	67.4189	67.6589	67.899	68.1391	68.3791	68.6192	68.8593	69.0993	69.3394	69.5794	69.8195	70.0596	70.2996	70.5397	70.7798	71.0198
84	59.4968	59.7369	59.9769	60.217	60.4571	60.6971	60.9372	61.1773	61.4173	61.6574	61.8974	62.1375	62.3776	62.6176	62.8577	63.0978	63.3378	63.5779	63.8179	64.058	64.2981	64.5381	64.7782	65.0182	65.2583	65.4984	65.7384	65.9785	66.2186	66.4586	66.6987	66.9388	67.1788	67.4189	67.6589	67.899	68.1391	68.3791	68.6192	68.8593	69.0993	69.3394	69.5794	69.8195	70.0596	70.2996	70.5397	70.7798	71.0198
85	59.4968	59.7369	59.9769	60.217	60.4571	60.6971	60.9372	61.1773	61.4173	61.6574	61.8974	62.1375	62.3776	62.6176	62.8577	63.0978	63.3378	63.5779	63.8179	64.058	64.2981	64.5381	64.7782	65.0182	65.2583	65.4984	65.7384	65.9785	66.2186	66.4586	66.6987	66.9388	67.1788	67.4189	67.6589	67.899	68.1391	68.3791	68.6192	68.8593	69.0993	69.3394	69.5794	69.8195	70.0596	70.2996	70.5397	70.7798	71.0198
86	59.4968	59.7369	59.9769	60.217	60.4571	60.6971	60.9372	61.1773	61.4173	61.6574	61.8974	62.1375	62.3776	62.6176	62.8577	63.0978	63.3378	63.5779	63.8179	64.058	64.2981	64.5381	64.7782	65.0182	65.2583	65.4984	65.7384	65.9785	66.2186	66.4586	66.6987	66.9388	67.1788	67.4189	67.6589	67.899	68.1391	68.3791	68.6192	68.8593	69.0993	69.3394	69.5794	69.8195	70.0596	70.2996	70.5397	70.7798	71.0198
87	59.4968	59.7369	59.9769	60.217	60.4571	60.6971	60.9372	61.1773	61.4173	61.6574	61.8974	62.1375	62.3776	62.6176	62.8577	63.0978	63.3378	63.5779	63.8179	64.058	64.2981	64.5381	64.7782	65.0182	65.2583	65.4984	65.7384	65.9785	66.2186	66.4586	66.6987	66.9388	67.1788	67.4189	67.6589	67.899	68.1391	68.3791	68.6192	68.8593	69.0993	69.3394	69.5794	69.8195	70.0596	70.2996	70.5397	70.7798	71.0198
88	59.4968	59.7369	59.9769	60.217	60.4571	60.6971	60.9372	61.1773	61.4173	61.6574	61.8974	62.1375	62.3776	62.6176	62.8577	63.0978	63.3378	63.5779	63.8179	64.058	64.2981	64.5381	64.7782	65.0182	65.2583	65.4984	65.7384	65.9785	66.2186	66.4586	66.6987	66.9388	67.1788	67.4189	67.6589	67.899	68.1391	68.3791	68.6192	68.8593	69.0993	69.3394	69.5794	69.8195	70.0596	70.2996	70.5397	70.7798	71.0198
89	59.4968	59.7369	59.9769	60.217	60.4571	60.6971	60.9372	61.1773	61.4173	61.6574	61.8974	62.1375	62.3776	62.6176	62.8577	63.0978	63.3378	63.5779	63.8179	64.058	64.2981	64.5381	64.7782	65.0182	65.2583	65.4984	65.7384	65.9785	66.2186	66.4586	66.6987	66.9388	67.1788	67.4189	67.6589	67.899	68.1391	68.3791	68.6192	68.8593	69.0993	69.3394	69.5794	69.8195	70.0596	70.2996	70.5397	70.7798	71.0198
90	59.4968	59.7369	59.9769	60.217	60.4571	60.6971	60.9372	61.1773	61.4173	61.6574	61.8974	62.1375	62.3776	62.6176	62.8577	63.0978	63.3378	63.5779	63.8179	64.058	64.2981	64.5381	64.7782	65.0182	65.2583	65.4984	65.7384	65.9785	66.2186	66.4586	66.6987	66.9388	67.1788	67.4189	67.6589	67.899	68.1391	68.3791	68.6192	68.8593	69.0993	69.3394	69.5794	69.8195	70.0596	70.2996	70.5397	70.7798	71.0198
91	59.4968	59.7369	59.9769	60.217	60.4571	60.6971	60.9372	61.1773	61.4173	61.6574	61.8974	62.1375	62.3776	62.6176	62.8577	63.0978	63.3378	63.5779	63.8179	64.058	64.2981	64.5381	64.7782	65.0182	65.2583	65.4984	65.7384	65.9785	66.2186	66.4586	66.6987	66.9388	67.1788	67.4189	67.6589	67.899	68.1391	68.3791	68.6192	68.8593	69.0993	69.3394	69.5794	69.8195	70.0596	70.2996	70.5397	70.7798	71.0198
92	59.4968	59.7369	59.9769	60.217	60.4571	60.6971	60.9372	61.1773	61.4173	61.6574	61.8974	62.1375	62.3776	62.6176	62.8577	63.0978	63.3378	63.5779	63.8179	64.058	64.2981	64.5381	64.7782	65.0182	65.2583	65.4984	65.7384	65.9785	66.2186	66.4586	66.6987	66.9388	67.1788	67.4189	67.6589	67.899	68.1391	68.3791	68.6192	68.8593	69.0993	69.3394	69.5794	69.8195	70.0596	70.2996	70.5397	70.7798	71.0198
93	59.4968	59.7369	59.9769	60.217	60.4571	60.6971	60.9372	61.1773	61.4173	61.6574	61.8974	62.1375	62.3776	62.6176	62.8577	63.0978	63.3378	63.5779	63.8179	64.058	64.2981	64.5381	64.7782	65.0182	65.2583	65.4984	65.7384	65.9785	66.2186	66.4586	66.6987	66.9388	67.1788	67.4189	67.6589	67.899	68.1391	68.3791	68.6192	68.8593	69.0993	69.3394	69.5794	69.8195	70.0596	70.2996	70.5397	70.7798	71.0198
94	59.4968	59.7369	59.9769	60.217	60.4571	60.6971	60.9372	61.1773	61.4173	61.6574	61.8974	62.1375	62.3776	62.6176	62.8577	63.0978	63.3378	63.5779	63.8179	64.058	64.2981	64.5381	64.7782	65.0182	65.2583	65.4984	65.7384	65.9785	66.2186	66.4586	66.6987	66.9388	67.1788	67.4189	67.6589	67.899	68.1391	68.3791	68.6192	68.8593	69.0993	69.3394	69.5794	69.8195	70.0596	70.2996	70.5397	70.7798	71.0198
95	59.4968	59.7369	59.9769	60.217	60.4571	60.6971	60.9372	61.1773	61.4173	61.6574	61.8974	62.1375	62.3776	62.6176	62.8577	63.0978	63.3378	63.5779	63.8179	64.058	64.2981	64.5381	64.7782	65.0182	65.2583	65.4984	65.7384	65.9785	66.2186	66.4586	66.6987	66.9388	67.1788	67.4189	67.6589	67.899	68.1391	68.3791	68.6192	68.8593	69.0993	69.3394	69.5794	69.8195	70.0596	70.2996	70.5397	70.7798	71.0198
96	59.4968	59.7369	59.9769	60.217	60.4571	60.6971	60.9372	61.1773	61.4173	61.6574	61.8974	62.1375	62.3776	62.6176	62.8577	63.0978	63.3378	63.5779	63.8179	64.058	64.2981	64.5381	64.7782	65.0182	65.2583	65.4984	65.7384	65.9785	66.2186	66.4586	66.6987	66.9388	67.1788	67.4189	67.6589	67.899	68.1391	68.3791	68.6192	68.8593	69.0993	69.3394	69.5794	69.8195	70.0596	70.2996	70.5397	70.7798	71.0198
97	59.4968	59.7369	59.9769	60.217	60.4571	60.6971	60.9372	61.1773	61.4173	61.6574	61.8974	62.1375	62.3776	62.6176	62.8577	63.0978	63.3378	63.5779	63.8179	64.058	64.2981	64.5381	64.7782	65.0182	65.2583	65.4984	65.7384	65.9785	66.2186	66.4586	66.6987	66.9388	67.1788	67.4189	67.6589	67.899	68.1391	68.3791	68.6192	68.8593	69.0993	69.3394	69.5794	69.8195	70.0596	70.2996	70.5397	70.7798	71.0198
98	59.4968	59.7369	59.9769	60.217	60.4571	60.6971	60.9372	61.1773	61.4173	61.6574	61.8974	62.1375	62.3776	62.6176	62.8577	63.0978	63.3378	63.5779	63.8179	64.058	64.2981	64.5381	64.7782	65.0182	65.2583	65.4984	65.7384	65.9785	66.2186	66.4586	66.6987	66.9388	67.1788	67.4189	67.6589	67.899	68.1391	68.3791	68.6192	68.8593	69.0993	69.3394	69.5794	69.8195	70.0596	70.2996	70.5397	70.7798	71.0198
99	59.4968	59.7369	59.9769	60.217	60.4571	60.6971	60.9372	61.1773	61.4173	61.6574	61.8974	62.1375	62.3776	62.6176	62.8577	63.0978	63.3378	63.5779	63.8179	64.058	64.2981	64.5381	64.7782	65.0182	65.2583	65.4984	65.7384	65.9785	66.2186	66.4586	66.6987	66.9388	67.1788	67.4189	67.6589	67.899	68.1391	68.3791	68.6192	68.8593	69.0993	69.3394	69.5794	69.8195	70.0596	70.2996	70.5397	70.7798	71.0198
100	59.4968	59.7369	59.9769	60.217	60.4571	60.6971	60.9372	61.1773	61.4173	61.6574	61.8974	62.1375	62.3776	62.6176	62.8577	63.0978	63.3378	63.5779	63.8179	64.058	64.2981	64.5381	64.7782	65.0182	65.2583	65.4984	65.7384	65.9785	66.2186	66.4586	66.6987	66.9388	67.1788	67.4189	67.6589	67.899	68.1391	68.3791	68.6192	68.8593	69.0993	69.3394	69.5794	69.8195	70.0596	70.2996	70.5397	70.7798	71.0198
101	59.4968	59.7369	59.9769	60.217	60.4571	60.6971	60.9372	61.1773	61.4173	61.6574	61.8974	62.1375	62.3776	62.6176	62.8577	63.0978	63.3378	63.5779	63.8179	64.058	64.2981	64.5381	64.7782	65.0182	65.2583	65.4984	65.7384	65.9785	66.2186	66.4586	66.6987	66.9388	67.1788	67.4189	67.6589	67.899	68.1391	68.3791	68.6192	68.8593	69.0993	69.3394	69.5794	69.8195	70.0596	70.2996	70.5397	70.7798	71.0198
102	59.4968	59.7369	59.9769	60.217	60.4571	60.6971	60.9372	61.1773	61.4173	61.6574	61.8974	62.1375	62.3776	62.6176	62.8577	63.0978	63.3378	63.5779	63.8179	64.058	64.2981	64.5381	64.7782	65.0182	65.2583	65.4984	65.7384	65.9785	66.2186	66.4586	66.6987	66.9388	67.1788	67.4189	67.6589	67.899	68.1391	68.3791	68.6192	68.8593	69.0993	69.3394	69.5794	69.8195	70.0596	70.2996	70.5397	70.7798	71.0198
103	59.4968	59.7369	59.9769	60.217	60.4571	60.6971	60.9372	61.1773	61.4173	61.6574	61.8974	62.1375	62.3776	62.6176	62.8577	63.0978	63.3378	63.5779	63.8179	64.058	64.2981	64.5381	64.7782	65.0182	65.2583	65.4984	65.7384	65.9785	66.2186	66.4586	66.6987	66.9388	67.1788	67.4189	67.6589	67.899	68.1391	68.3791	68.6192	68.8593	69.0993	69.3394	69.5794	69.8195	70.0596	70.2996	70.5397	70.7798	71.0198
104	59.4968	59.7369	59.9769	60.217	60.4571	60.6971	60.9372	61.1773	61.4173	61.6574	61.8974	62.1375	62.3776	62.6176	62.8577	63.0978	63.3378	63.5779	63.8179	64.058	64.2981	64.5381	64.7782	65.0182	65.2583	65.4984	65.7384	65.9785	66.2186	66.4586	66.6987	66.9388	67.1788	67.4189	67.6589	67.899	68.1391	68.3791	68.6192	68.8593	69.0993	69.3394	69.5794	69.8195	70.0596	70.2996	70.5397	70.7798	71.0198
105	59.4968	59.7369	59.9769	60.217	60.4571	60.6971	60.9372	61.1773	61.4173	61.6574	61.8974	62.1375	62.3776	62.6176	62.8577	63.0978	63.3378	63.5779	63.8179	64.058	64.2981	64.5381	64.7782	65.0182	65.2583	65.4984	65.7384	65.9785	66.2186	66.4586	66.6987	66.9388	67.1788	67.4189	67.6589	67.899	68.1391	68.3791	68.6192	68.8593	69.0993	69.3394	69.5794	69.8195	70.0596	70.2996	70.5397	70.7798	71.0198
106	59.4968	59.7369	59.9769	60.217	60.4571	60.6971	60.9372	61.1773	61.4173	61.6574	61.8974	62.1375	62.3776	62.6176	62.8577	63.0978	63.3378	63.5779	63.8179	64.058	64.2981	64.5381	64.7782	65.0182	65.2583	65.4984	65.7384	65.9785	66.2186	66.4586	66.6987	66.9388	67.1788	67.4189	67.6589	67.899	68.1391	68.3791	68.6192	68.8593	69.0993	69.3394	69.5794	69.8195	70.0596	70.2996	70.5397	70.7798	71.0198
107	59.4968	59.7369	59.9769	60.217	60.4571	60.6971	60.9372	61.1773	61.4173	61.6574	61.8974	62.1375	62.3776	62.6176	62.8577	63.0978	63.3378	63.5779	63.8179	64.058	64.2981	64.5381	64.7782	65.0182	65.2583	65.4984	65.7384	65.9785	66.2186	66.4586	66.6987	66.9388	67.1788	67.4189	67.6589	67.899	68.1391	68.3791	68.6192	68.8593	69.0993	69.3394	69.5794	69.8195	70.0596	70.2996	70.5397	70.7798	71.0198
108	59.4968	59.7369	59.9769	60.217	60.4571	60.6971	60.9372	61.1773	61.4173	61.6574	61.8974	62.1375	62.3776	62.6176	62.8577	63.0978	63.3378	63.5779	63.8179	64.058	64.2981	64.5381	64.7782	65.0182	65.2583	65.4984	65.7384	65.9785	66.2186	66.4586	66.6987	66.9388	67.1788	67.4189	67.6589	67.899	68.1391	68.3791	68.6192	68.8593	69.0993	69.3394	69.5794	69.8195	70.0596	70.2996	70.5397	70.7798	71.0198
109	59.4968	59.7369	59.9769	60.217	60.4571	60.6971	60.9372	61.1773	61.4173	61.6574	61.8974	62.1375	62.3776	62.6176	62.8577	63.0978	63.3378	63.5779	63.8179	64.058	64.2981	64.5381	64.7782	65.0182	65.2583	65.4984	65.7384	65.9785	66.2186	66.4586	66.6987	66.9388	67.1788	67.4189	67.6589	67.899	68.1391	68.3791	68.6192	68.8593	69.0993	69.3394	69.5794	69.8195	70.0596	70.2996	70.5397	70.7798	71.0198
110	59.4968	59.7369	59.9769	60.217	60.4571	60.6971	60.9372	61.1773	61.4173	61.6574	61.8974	62.1375	62.3776	62.6176	62.8577	63.0978	63.3378	63.5779	63.8179	64.058	64.2981	64.5381	64.7782	65.0182	65.2583	65.4984	65.7384	65.9785	66.2186	66.4586	66.6987	66.9388	67.1788	67.4189	67.6589	67.899	68.1391	68.3791	68.6192	68.8593	69.0993	69.3394	69.5794	69.8195	70.0596	70.2996	70.5397	70.7798	71.0198
111	59.4968	59.7369	59.9769	60.217	60.4571	60.6971	60.9372	61.1773	61.4173	61.6574	61.8974	62.1375	62.3776	62.6176	62.8577	63.0978	63.3378	63.5779	63.8179	64.058	64.2981	64.5381	64.7782	65.0182	65.2583	65.4984	65.7384	65.9785	66.2186	66.4586	66.6987	66.9388	67.1788	67.4189	67.6589	67.899	68.1391	68.3791	68.6192	68.8593	69.0993	69.3394	69.5794	69.8195	70.0596	70.2996	70.5397	70.7798	71.0198
112	59.4968	59.7369	59.9769	60.217	60.4571	60.6971	60.9372	61.1773	61.4173	61.6574	61.8974	62.1375	62.3776	62.6176	62.8577	63.0978	63.3378	63.5779	63.8179	64.058	64.2981	64.5381	64.7782	65.0182	65.2583	65.4984	65.7384	65.9785	66.2186	66.4586	66.6987	66.9388	67.1788	67.4189	67.6589	67.899	68.1391	68.3791	68.6192	68.8593	69.0993	69.3394	69.5794	69.8195	70.0596	70.2996	70.5397	70.7798	71.0198
113	59.4968	59.7369	59.9769	60.217	60.4571	60.6971	60.9372	61.1773	61.4173	61.6574	61.8974	62.1375	62.3776	62.6176	62.8577	63.0978	63.3378	63.5779	63.8179	64.058	64.2981	64.5381	64.7782	65.0182	65.2583	65.4984	65.7384	65.9785	66.2186	66.4586	66.6987	66.9388	67.1788	67.4189	67.6589	67.899	68.1391	68.3791	68.6192	68.8593	69.0993	69.3394	69.5794	69.8195	70.0596	70.2996	70.5397	70.7798	71.0198
114	59.4968	59.7369	59.9769	60.217	60.4571	60.6971	60.9372	61.1773	61.4173	61.6574	61.8974	62.1375	62.3776	62.6176	62.8577	63.0978	63.3378	63.5779	63.8179	64.058	64.2981	64.5381	64.7782	65.0182	65.2583	65.4984	65.7384	65.9785	66.2186	66.4586	66.6987	66.9388	67.1788	67.4189	67.6589	67.899	68.1391	68.3791	68.6192	68.8593	69.0993	69.3394	69.5794	69.8195	70.0596	70.2996	70.5397	70.7798	71.0198
115	59.4968	59.7369	59.9769	60.217	60.4571	60.6971	60.9372	61.1773	61.4173	61.6574	61.8974	62.1375	62.3776	62.6176	62.8577	63.0978	63.3378	63.5779	63.8179	64.058	64.2981	64.5381	64.7782	65.0182	65.2583	65.4984	65.7384	65.9785	66.2186	66.4586	66.6987	66.9388	67.1788	67.4189	67.6589	67.899	68.1391	68.3791	68.6192	68.8593	69.0993	69.3394	69.5794	69.8195	70.0596	70.2996	70.5397	70.7798	71.0198
116	59.4968	59.7369	59.9769	60.217	60.4571	60.6971	60.9372	61.1773	61.4173	61.6574	61.8974	62.1375	62.3776	62.6176	62.8577	63.0978	63.3378	63.5779	63.8179	64.058	64.2981	64.5381	64.7782	65.0182	65.2583	65.4984	65.7384	65.9785	66.2186	66.4586	66.6987	66.9388	67.1788	67.4189	67.6589	67.899	68.1391	68.3791	68.6192	68.8593	69.0993	69.3394	69.5794	69.8195	70.0596	70.2996	70.5397	70.7798	71.0198
117	59.4968	59.7369	59.9769	60.217	60.4571	60.6971	60.9372	61.1773	61.4173	61.6574	61.8974	62.1375	62.3776	62.6176	62.8577	63.0978	63.3378	63.5779	63.8179	64.058	64.2981	64.5381	64.7782	65.0182	65.2583	65.4984	65.7384	65.9785	66.2186	66.4586	66.6987	66.9388	67.1788	67.4189	67.6589	67.899	68.1391	68.3791	68.6192	68.8593	69.0993	69.3394	69.5794	69.8195	70.0596	70.2996	70.5397	70.7798	71.0198
118	59.4968	59.7369	59.9769	60.217	60.4571	60.6971	60.9372	61.1773	61.4173	61.6574	61.8974	62.1375	62.3776	62.6176	62.8577	63.0978	63.3378	63.5779	63.8179	64.058	64.2981	64.5381	64.7782	65.0182	65.2583	65.4984	65.7384	65.9785	66.2186	66.4586	66.6987	66.9388	67.1788	67.4189	67.6589	67.899	68.1391	68.3791	68.6192	68.8593	69.0993	69.3394	69.5794	69.8195	70.0596	70.2996	70.5397	70.7798	71.0198
119	59.4968	59.7369	59.9769	60.217	60.4571	60.6971	60.9372	61.1773	61.4173	61.6574	61.8974	62.1375	62.3776	62.6176	62.8577	63.0978	63.3378	63.5779	63.8179	64.058	64.2981	64.5381	64.7782	65.0182	65.2583	65.4984	65.7384	65.9785	66.2186	66.4586	66.6987	66.9388	67.1788	67.4189	67.6589	67.899	68.1391	68.3791	68.6192	68.8593	69.0993	69.3394	69.5794	69.8195	70.0596	70.2996	70.5397	70.7798	71.0198
120	59.4968	59.7369	59.9769	60.217	60.4571	60.6971	60.9372	61.1773	61.4173	61.6574	61.8974	62.1375	62.3776	62.6176	62.8577	63.0978	63.3378	63.5779	63.8179	64.058	64.2981	64.5381	64.7782	65.0182	65.2583	65.4984	65.7384	65.9785	66.2186	66.4586	66.6987	66.9388	67.1788	67.4189	67.6589	67.899	68.1391	68.3791	68.6192	68.8593	69.0993	69.3394	69.5794	69.8195	70.0596	70.2996	70.5397	70.7798	71.0198
121	59.4968	59.7369	59.9769	60.217	60.4571	60.6971	60.9372	61.1773	61.4173	61.6574	61.8974	62.1375	62.3776	62.6176	62.8577	63.0978	63.3378	63.5779	63.8179	64.058	64.2981	64.5381	64.7782	65.0182	65.2583	65.4984	65.7384	65.9785	66.2186	66.4586	66.6987	66.9388	67.1788	67.4189	67.6589	67.899	68.1391	68.3791	68.6192	68.8593	69.0993	69.3394	69.5794	69.8195	70.0596	70.2996	70.5397	70.7798	71.0198
122	59.4968	59.7369	59.9769	60.217	60.4571	60.6971	60.9372	61.1773	61.4173	61.6574	61.8974	62.1375	62.3776	62.6176	62.8577	63.0978	63.3378	63.5779	63.8179	64.058	64.2981	64.5381	64.7782	65.0182	65.2583	65.4984	65.7384	65.9785	66.2186	66.4586	66.6987	66.9388	67.1788	67.4189	67.6589	67.899	68.1391	68.3791	68.6192	68.8593	69.0993	69.3394	69.5794	69.8195	70.0596	70.2996	70.5397	70.7798	71.0198
123	59.4968	59.7369	59.9769	60.217	60.4571	60.6971	60.9372	61.1773	61.4173	61.6574	61.8974	62.1375	62.3776	62.6176	62.8577	63.0978	63.3378	63.5779	63.8179	64.058	64.2981	64.5381	64.7782	65.0182	65.2583	65.4984	65.7384	65.9785	66.2186	66.4586	66.6987	66.9388	67.1788	67.4189	67.6589	67.899	68.1391	68.3791	68.6192	68.8593	69.0993	69.3394	69.5794	69.8195	70.0596	70.2996	70.5397	70.7798	71.0198
124	59.4968	59.7369	59.9769	60.217	60.4571	60.6971	60.9372	61.1773	61.4173	61.6574	61.8974	62.1375	62.3776	62.6176	62.8577	63.0978	63.3378	63.5779	63.8179	64.058	64.2981	64.5381	64.7782	65.0182	65.2583	65.4984	65.7384	65.9785	66.2186	66.4586	66.6987	66.9388	67.1788	67.4189	67.6589	67.899	68.1391	68.3791	68.6192	68.8593	69.0993	69.3394	69.5794	69.8195	70.0596	70.2996	70.5397	70.7798	71.0198
125	59.4968	59.7369	59.9769	60.217	60.4571	60.6971	60.9372	61.1773	61.4173	61.6574	61.8974	62.1375	62.3776	62.6176	62.8577	63.0978	63.3378	63.5779	63.8179	64.058	64.2981	64.5381	64.7782	65.0182	65.2583	65.4984	65.7384	65.9785	66.2186	66.4586	66.6987	66.9388	67.1788	67.4189	67.6589	67.899	68.1391	68.3791	68.6192	68.8593	69.0993	69.3394	69.5794	69.8195	70.0596	70.2996	70.5397	70.7798	71.0198
126	59.4968	59.7369	59.9769	60.217	60.4571	60.6971	60.9372	61.1773	61.4173	61.6574	61.8974	62.1375	62.3776	62.6176	62.8577	63.0978	63.3378	63.5779	63.8179	64.058	64.2981	64.5381	64.7782	65.0182	65.2583	65.4984	65.7384	65.9785	66.2186	66.4586	66.6987	66.9388	67.1788	67.4189	67.6589	67.899	68.1391	68.3791	68.6192	68.8593	69.0993	69.3394	69.5794	69.8195	70.0596	70.2996	70.5397	70.7798	71.0198
127	59.4968	59.7369	59.9769	60.217	60.4571	60.6971	60.9372	61.1773	61.4173	61.6574	61.8974	62.1375	62.3776	62.6176	62.8577	63.0978	63.3378	63.5779	63.8179	64.058	64.2981	64.5381	64.7782	65.0182	65.2583	65.4984	65.7384	65.9785	66.2186	66.4586	66.6987	66.9388	67.1788	67.4189	67.6589	67.899	68.1391	68.3791	68.6192	68.8593	69.0993	69.3394	69.5794	69.8195	70.0596	70.2996	70.5397	70.7798	71.0198
128	59.4968	59.7369	59.9769	60.217	60.4571	60.6971	60.9372	61.1773	61.4173	61.6574	61.8974	62.1375	62.3776	62.6176	62.8577	63.0978	63.3378	63.5779	63.8179	64.058	64.2981	64.5381	64.7782	65.0182	65.2583	65.4984	65.7384	65.9785	66.2186	66.4586	66.6987	66.9388	67.1788	67.4189	67.6589	67.899	68.1391	68.3791	68.6192	68.8593	69.0993	69.3394	69.5794	69.8195	70.0596	70.2996	70.5397	70.7798	71.0198
129	59.4968	59.7369	59.9769	60.217	60.4571	60.6971	60.9372	61.1773	61.4173	61.6574	61.8974	62.1375	62.3776	62.6176	62.8577	63.0978	63.3378	63.5779	63.8179	64.058	64.2981	64.5381	64.7782	65.0182	65.2583	65.4984	65.7384	65.9785	66.2186	66.4586	66.6987	66.9388	67.1788	67.4189	67.6589	67.899	68.1391	68.3791	68.6192	68.8593	69.0993	69.3394	69.5794	69.8195	70.0596	70.2996	70.5397	70.7798	71.0198
130	59.4968	59.7369	59.9769	60.217	60.4571	60.6971	60.9372	61.1773	61.4173	61.6574	61.8974	62.1375	62.3776	62.6176	62.8577	63.0978	63.3378	63.5779	63.8179	64.058	64.2981	64.5381	64.7782	65.0182	65.2583	65.4984	65.7384	65.9785	66.2186	66.4586	66.6987	66.9388	67.1788	67.4189	67.6589	67.899	68.1391	68.3791	68.6192	68.8593	69.0993	69.3394	69.5794	69.8195	70.0596	70.2996	70.5397	70.7798	71.0198
131	59.4968	59.7369	59.9769	60.217	60.4571	60.6971	60.9372	61.1773	61.4173	61.6574	61.8974	62.1375	62.3776	62.6176	62.8577	63.0978	63.3378	63.5779	63.8179	64.058	64.2981	64.5381	64.7782	65.0182	65.2583	65.4984	65.7384	65.9785	66.2186	66.4586	66.6987	66.9388	67.1788	67.4189	67.6589	67.899	68.1391	68.3791	68.6192	68.8593	69.0993	69.3394	69.5794	69.8195	70.0596	70.2996	70.5397	70.7798	71.0198
132	59.4968	59.7369	59.9769	60.217	60.4571	60.6971	60.9372	61.1773	61.4173	61.6574	61.8974	62.1375	62.3776	62.6176	62.8577	63.0978	63.3378	63.5779	63.8179	64.058	64.2981	64.5381	64.7782	65.0182	65.2583	65.4984	65.7384	65.9785	66.2186	66.4586	66.6987	66.9388	67.1788	67.4189	67.6589	67.899	68.1391	68.3791	68.6192	68.8593	69.0993	69.3394	69.5794	69.8195	70.0596	70.2996	70.5397	70.7798	71.0198
133	59.4968	59.7369	59.9769	60.217	60.4571	60.6971	60.9372	61.1773	61.4173	61.6574	61.8974	62.1375	62.3776	62.6176	62.8577	63.0978	63.3378	63.5779	63.8179	64.058	64.2981	64.5381	64.7782	65.0182	65.2583	65.4984	65.7384	65.9785	66.2186	66.4586	66.6987	66.9388	67.1788	67.4189	67.6589	67.899	68.1391	68.3791	68.6192	68.8593	69.0993	69.3394	69.5794	69.8195	70.0596	70.2996	70.5397	70.7798	71.0198
134	59.4968	59.7369	59.9769	60.217	60.4571	60.6971	60.9372	61.1773	61.4173	61.6574	61.8974	62.1375	62.3776	62.6176	62.8577	63.0978	63.3378	63.5779	63.8179	64.058	64.2981	64.5381	64.7782	65.0182	65.2583	65.4984	65.7384	65.9785	66.2186	66.4586	66.6987	66.9388	67.1788	67.4189	67.6589	67.899	68.1391	68.3791	68.6192	68.8593	69.0993	69.3394	69.5794	69.8195	70.0596	70.2996	70.5397	70.7798	71.0198
135	59.4968	59.7369	59.9769	60.217	60.4571	60.6971	60.9372	61.1773	61.4173	61.6574	61.8974	62.1375	62.3776	62.6176	62.8577	63.0978	63.3378	63.5779	63.8179	64.058	64.2981	64.5381	64.7782	65.0182	65.2583	65.4984	65.7384	65.9785	66.2186	66.4586	66.6987	66.9388	67.1788	67.4189	67.6589	67.899	68.1391	68.3791	68.6192	68.8593	69.0993	69.3394	69.5794	69.8195	70.0596	70.2996	70.5397	70.7798	71.0198
136	59.4968	59.7369	59.9769	60.217	60.4571	60.6971	60.9372	61.1773	61.4173	61.6574	61.8974	62.1375	62.3776	62.6176	62.8577	63.0978	63.3378	63.5779	63.8179	64.058	64.2981	64.5381	64.7782	65.0182	65.2583	65.4984	65.7384	65.9785	66.2186	66.4586	66.6987	66.9388	67.1788	67.4189	67.6589	67.899	68.1391	68.3791	68.6192	68.8593	69.0993	69.3394	69.5794	69.8195	70.0596	70.2996	70.5397	70.7798	71.0198
137	59.4968	59.7369	59.9769	60.217	60.4571	60.6971	60.9372	61.1773	61.4173	61.6574	61.8974	62.1375	62.3776	62.6176	62.8577	63.0978	63.3378	63.5779	63.8179	64.058	64.2981	64.5381	64.7782	65.0182	65.2583	65.4984	65.7384	65.9785	66.2186	66.4586	66.6987	66.9388	67.1788	67.4189	67.6589	67.899	68.1391	68.3791	68.6192	68.8593	69.0993	69.3394	69.5794	69.8195	70.0596	70.2996	70.5397	70.7798	71.0198
138	59.4968	59.7369	59.9769	60.217	60.4571	60.6971	60.9372	61.1773	61.4173	61.6574	61.8974	62.1375	62.3776	62.6176	62.8577	63.0978	63.3378	63.5779	63.8179	64.058	64.2981	64.5381	64.7782	65.0182	65.2583	65.4984	65.7384	65.9785	66.2186	66.4586	66.6987	66.9388	67.1788	67.4189	67.6589	67.899	68.1391	68.3791	68.6192	68.8593	69.0993	69.3394	69.5794	69.8195	70.0596	70.2996	70.5397	70.7798	71.0198
139	59.4968	59.7369	59.9769	60.217	60.4571	60.6971	60.9372	61.1773	61.4173	61.6574	61.8974	62.1375	62.3776	62.6176	62.8577	63.0978	63.3378	63.5779	63.8179	64.058	64.2981	64.5381	64.7782	65.0182	65.2583	65.4984	65.7384	65.9785	66.2186	66.4586	66.6987	66.9388	67.1788	67.4189	67.6589	67.899	68.1391	68.3791	68.6192	68.8593	69.0993	69.3394	69.5794	69.8195	70.0596	70.2996	70.5397	70.7798	71.0198
140	59.4968	59.7369	59.9769	60.217	60.4571	60.6971	60.9372	61.1773	61.4173	61.6574	61.8974	62.1375	62.3776	62.6176	62.8577	63.0978	63.3378	63.5779	63.8179	64.058	64.2981	64.5381	64.7782	65.0182	65.2583	65.4984	65.7384	65.9785	66.2186	66.4586	66.6987	66.9388	67.1788	67.4189	67.6589	67.899	68.1391	68.3791	68.6192	68.8593	69.0993	69.3394	69.5794	69.8195	70.0596	70.2996	70.5397	70.7798	71.0198
141	59.4968	59.7369	59.9769	60.217	60.4571	60.6971	60.9372	61.1773	61.4173	61.6574	61.8974	62.1375	62.3776	62.6176	62.8577	63.0978	63.3378	63.5779	63.8179	64.058	64.2981	64.5381	64.7782	65.0182	65.2583	65.4984	65.7384	65.9785	66.2186	66.4586	66.6987	66.9388	67.1788	67.4189	67.6589	67.899	68.1391	68.3791	68.6192	68.8593	69.0993	69.3394	69.5794	69.8195	70.0596	70.2996	70.5397	70.7798	71.0198
142	59.4968	59.7369	59.9769	60.217	60.4571	60.6971	60.9372	61.1773	61.4173	61.6574	61.8974	62.1375	62.3776	62.6176	62.8577	63.0978	63.3378	63.5779	63.8179	64.058	64.2981	64.5381	64.7782	65.0182	65.2583	65.4984	65.7384	65.9785	66.2186	66.4586	66.6987	66.9388	67.1788	67.4189	67.6589	67.899	68.1391	68.3791	68.6192	68.8593	69.0993	69.3394	69.5794	69.8195	70.0596	70.2996	70.5397	70.7798	71.0198
143	59.4968	59.7369	59.9769	60.217	60.4571	60.6971	60.9372	61.1773	61.4173	61.6574	61.8974	62.1375	62.3776	62.6176	62.8577	63.0978	63.3378	63.5779	63.8179	64.058	64.2981	64.5381	64.7782	65.0182	65.2583	65.4984	65.7384	65.9785	66.2186	66.4586	66.6987	66.9388	67.1788	67.4189	67.6589	67.899	68.1391	68.3791	68.6192	68.8593	69.0993	69.3394	69.5794	69.8195	70.0596	70.2996	70.5397	70.7798	71.0198
144	59.4968	59.7369	59.9769	60.217	60.4571	60.6971	60.9372	61.1773	61.4173	61.6574	61.8974	62.1375	62.3776	62.6176	62.8577	63.0978	63.3378	63.5779	63.8179	64.058	64.2981	64.5381	64.7782	65.0182	65.2583	65.4984	65.7384	65.9785	66.2186	66.4586	66.6987	66.9388	67.1788	67.4189	67.6589	67.899	68.1391	68.3791	68.6192	68.8593	69.0993	69.3394	69.5794	69.8195	70.0596	70.2996	70.5397	70.7798	71.0198
145	59.4968	59.7369	59.9769	60.217	60.4571	60.6971	60.9372	61.1773	61.4173	61.6574	61.8974	62.1375	62.3776	62.6176	62.8577	63.0978	63.3378	63.5779	63.8179	64.058	64.2981	64.5381	64.7782	65.0182	65.2583	65.4984	65.7384	65.9785	66.2186	66.4586	66.6987	66.9388	67.1788	67.4189	67.6589	67.899	68.1391	68.3791	68.6192	68.8593	69.0993	69.3394	69.5794	69.8195	70.0596	70.2996	70.5397	70.7798	71.0198
146	59.4968	59.7369	59.9769	60.217	60.4571	60.6971	60.9372	61.1773	61.4173	61.6574	61.8974	62.1375	62.3776	62.6176	62.8577	63.0978	63.3378	63.5779	63.8179	64.058	64.2981	64.5381	64.7782	65.0182	65.2583	65.4984	65.7384	65.9785	66.2186	66.4586	66.6987	66.9388	67.1788	67.4189	67.6589	67.899	68.1391	68.3791	68.6192	68.8593	69.0993	69.3394	69.5794	69.8195	70.0596	70.2996	70.5397	70.7798	71.0198
147	59.4968	59.7369	59.9769	60.217	60.4571	60.6971	60.9372	61.1773	61.4173	61.6574	61.8974	62.1375	62.3776	62.6176	62.8577	63.0978	63.3378	63.5779	63.8179	64.058	64.2981	64.5381	64.7782	65.0182	65.2583	65.4984	65.7384	65.9785	66.2186	66.4586	66.6987	66.9388	67.1788	67.4189	67.6589	67.899	68.1391	68.3791	68.6192	68.8593	69.0993	69.3394	69.5794	69.8195	70.0596	70.2996	70.5397	70.7798	71.0198
148	59.4968	59.7369	59.9769	60.217	60.4571	60.6971	60.9372	61.1773	61.4173	61.6574	61.8974	62.1375	62.3776	62.6176	62.8577	63.0978	63.3378	63.5779	63.8179	64.058	64.2981	64.5381	64.7782	65.0182	65.2583	65.4984	65.7384	65.9785	66.2186	66.4586	66.6987	66.9388	67.1788	67.4189	67.6589	67.899	68.1391	68.3791	68.6192	68.8593	69.0993	69.3394	69.5794	69.8195	70.0596	70.2996	70.5397	70.7798	71.0198
149	59.4968	59.7369	59.9769	60.217	60.4571	60.6971	60.9372	61.1773	61.4173	61.6574	61.8974	62.1375	62.3776	62.6176	62.8577	63.0978	63.3378	63.5779	63.8179	64.058	64.2981	64.5381	64.7782	65.0182	65.2583	65.4984	65.7384	65.9785	66.2186	66.4586	66.6987	66.9388	67.1788	67.4189	67.6589	67.899	68.1391	68.3791	68.6192	68.8593	69.0993	69.3394	69.5794	69.8195	70.0596	70.2996	70.5397	70.7798	71.0198
150	59.4968	59.7369	59.9769	60.217	60.4571	60.6971	60.9372	61.1773	61.4173	61.6574	61.8974	62.1375	62.3776	62.6176	62.8577	63.0978	63.3378	63.5779	63.8179	64.058	64.2981	64.5381	64.7782	65.0182	65.2583	65.4984	65.7384	65.9785	66.2186	66.4586	66.6987	66.9388	67.1788	67.4189	67.6589	67.899	68.1391	68.3791	68.6192	68.8593	69.0993	69.3394	69.5794	69.8195	70.0596	70.2996	70.5397	70.7798	71.0198
151	59.4968	59.7369	59.9769	60.217	60.4571	60.6971	60.9372	61.1773	61.4173	61.6574	61.8974	62.1375	62.3776	62.6176	62.8577	63.0978	63.3378	63.5779	63.8179	64.058	64.2981	64.5381	64.7782	65.0182	65.2583	65.4984	65.7384	65.9785	66.2186	66.4586	66.6987	66.9388	67.1788	67.4189	67.6589	67.899	68.1391	68.3791	68.6192	68.8593	69.0993	69.3394	69.5794	69.8195	70.0596	70.2996	70.5397	70.7798	71.0198
152	59.4968	59.7369	59.9769	60.217	60.4571	60.6971	60.9372	61.1773	61.4173	61.6574	61.8974	62.1375	62.3776	62.6176	62.8577	63.0978	63.3378	63.5779	63.8179	64.058	64.2981	64.5381	64.7782	65.0182	65.2583	65.4984	65.7384	65.9785	66.2186	66.4586	66.6987	66.9388	67.1788	67.4189	67.6589	67.899	68.1391	68.3791	68.6192	68.8593	69.0993	69.3394	69.5794	69.8195	70.0596	70.2996	70.5397	70.7798	71.0198
153	59.4968	59.7369	59.9769	60.217	60.4571	60.6971	60.9372	61.1773	61.4173	61.6574	61.8974	62.1375	62.3776	62.6176	62.8577	63.0978	63.3378	63.5779	63.8179	64.058	64.2981	64.5381	64.7782	65.0182	65.2583	65.4984	65.7384	65.9785	66.2186	66.4586	66.6987	66.9388	67.1788	67.4189	67.6589	67.899	68.1391	68.3791	68.6192	68.8593	69.0993	69.3394	69.5794	69.8195	70.0596	70.2996	70.5397	70.7798	71.0198
154	59.4968	59.7369	59.9769	60.217	60.4571	60.6971	60.9372	61.1773	61.4173	61.6574	61.8974	62.1375	62.3776	62.6176	62.8577	63.0978	63.3378	63.5779	63.8179	64.058	64.2981	64.5381	64.7782	65.0182	65.2583	65.4984	65.7384	65.9785	66.2186	66.4586	66.6987	66.9388	67.1788	67.4189	67.6589	67.899	68.1391	68.3791	68.6192	68.8593	69.0993	69.3394	69.5794	69.8195	70.0596	70.2996	70.5397	70.7798	71.0198
155	59.4968	59.7369	59.9769	60.217	60.4571	60.6971	60.9372	61.1773	61.4173	61.6574	61.8974	62.1375	62.3776	62.6176	62.8577	63.0978	63.3378	63.5779	63.8179	64.058	64.2981	64.5381	64.7782	65.0182	65.2583	65.4984	65.7384	65.9785	66.2186	66.4586	66.6987	66.9388	67.1788	67.4189	67.6589	67.899	68.1391	68.3791	68.6192	68.8593	69.0993	69.3394	69.5794	69.8195	70.0596	70.2996	70.5397	70.7798	71.0198
156	59.4968	59.7369	59.9769	60.217	60.4571	60.6971	60.9372	61.1773	61.4173	61.6574	61.8974	62.1375	62.3776	62.6176	62.8577	63.0978	63.3378	63.5779	63.8179	64.058	64.2981	64.5381	64.7782	65.0182	65.2583	65.4984	65.7384	65.9785	66.2186	66.4586	66.6987	66.9388	67.1788	67.4189	67.6589	67.899	68.1391	68.3791	68.6192	68.8593	69.0993	69.3394	69.5794	69.8195	70.0596	70.2996	70.5397	70.7798	71.0198
157	59.4968	59.7369	59.9769	60.217	60.4571	60.6971	60.9372	61.1773	61.4173	61.6574	61.8974	62.1375	62.3776	62.6176	62.8577	63.0978	63.3378	63.5779	63.8179	64.058	64.2981	64.5381	64.7782	65.0182	65.2583	65.4984	65.7384	65.9785	66.2186	66.4586	66.6987	66.9388	67.1788	67.4189	67.6589	67.899	68.1391	68.3791	68.6192	68.8593	69.0993	69.3394	69.5794	69.8195	70.0596	70.2996	70.5397	70.7798	71.0198
158	59.4968	59.7369	59.9769	60.217	60.4571	60.6971	60.9372	61.1773	61.4173	61.6574	61.8974	62.1375	62.3776	62.6176	62.8577	63.0978	63.3378	63.5779	63.8179	64.058	64.2981	64.5381	64.7782	65.0182	65.2583	65.4984	65.7384	65.9785	66.2186	66.4586	66.6987	66.9388	67.1788	67.4189	67.6589	67.899	68.1391	68.3791	68.6192	68.8593	69.0993	69.3394	69.5794	69.8195	70.0596	70.2996	70.5397	70.7798	71.0198
159	59.4968	59.7369	59.9769	60.217	60.4571	60.6971	60.9372	61.1773	61.4173	61.6574	61.8974	62.1375	62.3776	62.6176	62.8577	63.0978	63.3378	63.5779	63.8179	64.058	64.2981	64.5381	64.7782	65.0182	65.2583	65.4984	65.7384	65.9785	66.2186	66.4586	66.6987	66.9388	67.1788	67.4189	67.6589	67.899	68.1391	68.3791	68.6192	68.8593	69.0993	69.3394	69.5794	69.8195	70.0596	70.2996	70.5397	70.7798	71.0198
160	59.4968	59.7369	59.9769	60.217	60.4571	60.6971	60.9372	61.1773	61.4173	61.6574	61.8974	62.1375	62.3776	62.6176	62.8577	63.0978	63.3378	63.5779	63.8179	64.058	64.2981	64.5381	64.7782	65.0182	65.2583	65.4984	65.7384	65.9785	66.2186	66.4586	66.6987	66.9388	67.1788	67.4189	67.6589	67.899	68.1391	68.3791	68.6192	68.8593	69.0993	69.3394	69.5794	69.8195	70.0596	70.2996	70.5397	70.7798	71.0198
161	59.4968	59.7369	59.9769	60.217	60.4571	60.6971	60.9372	61.1773	61.4173	61.6574	61.8974	62.1375	62.3776	62.6176	62.8577	63.0978	63.3378	63.5779	63.8179	64.058	64.2981	64.5381	64.7782	65.0182	65.2583	65.4984	65.7384	65.9785	66.2186	66.4586	66.6987	66.9388	67.1788	67.4189	67.6589	67.899	68.1391	68.3791	68.6192	68.8593	69.0993	69.3394	69.5794	69.8195	70.0596	70.2996	70.5397	70.7798	71.0198
162	59.4968	59.7369	59.9769	60.217	60.4571	60.6971	60.9372	61.1773	61.4173	61.6574	61.8974	62.1375	62.3776	62.6176	62.8577	63.0978	63.3378	63.5779	63.8179	64.058	64.2981	64.5381	64.7782	65.0182	65.2583	65.4984	65.7384	65.9785	66.2186	66.4586	66.6987	66.9388	67.1788	67.4189	67.6589	67.899	68.1391	68.3791	68.6192	68.8593	69.0993	69.3394	69.5794	69.8195	70.0596	70.2996	70.5397	70.7798	71.0198
163	59.4968	59.7369	59.9769	60.217	60.4571	60.6971	60.9372	61.1773	61.4173	61.6574	61.8974	62.1375	62.3776	62.6176	62.8577	63.0978	63.3378	63.5779	63.8179	64.058	64.2981	64.5381	64.7782	65.0182	65.2583	65.4984	65.7384	65.9785	66.2186	66.4586	66.6987	66.9388	67.1788	67.4189	67.6589	67.899	68.1391	68.3791	68.6192	68.8593	69.0993	69.3394	69.5794	69.8195	70.0596	70.2996	70.5397	70.7798	71.0198
164	59.4968	59.7369	59.9769	60.217	60.4571	60.6971	60.9372	61.1773	61.4173	61.6574	61.8974	62.1375	62.3776	62.6176	62.8577	63.0978	63.3378	63.5779	63.8179	64.058	64.2981	64.5381	64.7782	65.0182	65.2583	65.4984	65.7384	65.9785	66.2186	66.4586	66.6987	66.9388	67.1788	67.4189	67.6589	67.899	68.1391	68.3791	68.6192	68.8593	69.0993	69.3394	69.5794	69.8195	70.0596	70.2996	70.5397	70.7798	71.0198
165	59.4968	59.7369	59.9769	60.217	60.4571	60.6971	60.9372	61.1773	61.4173	61.6574	61.8974	62.1375	62.3776	62.6176	62.8577	63.0978	63.3378	63.5779	63.8179	64.058	64.2981	64.5381	64.7782	65.0182	65.2583	65.4984	65.7384	65.9785	66.2186	66.4586	66.6987	66.9388	67.1788	67.4189	67.6589	67.899	68.1391	68.3791	68.6192	68.8593	69.0993	69.3394	69.5794	69.8195	70.0596	70.2996	70.5397	70.7798	71.0198
166	59.4968	59.7369	59.9769	60.217	60.4571	60.6971	60.9372	61.1773	61.4173	61.6574	61.8974	62.1375	62.3776	62.6176	62.8577	63.0978	63.3378	63.5779	63.8179	64.058	64.2981	64.5381	64.7782	65.0182	65.2583	65.4984	65.7384	65.9785	66.2186	66.4586	66.6987	66.9388	67.1788	67.4189	67.6589	67.899	68.1391	68.3791	68.6192	68.8593	69.0993	69.3394	69.5794	69.8195	70.0596	70.2996	70.5397	70.7798	71.0198
167	59.4968	59.7369	59.9769	60.217	60.4571	60.6971	60.9372	61.1773	61.4173	61.6574	61.8974	62.1375	62.3776	62.6176	62.8577	63.0978	63.3378	63.5779	63.8179	64.058	64.2981	64.5381	64.7782	65.0182	65.2583	65.4984	65.7384	65.9785	66.2186	66.4586	66.6987	66.9388	67.1788	67.4189	67.6589	67.899	68.1391	68.3791	68.6192	68.8593	69.0993	69.3394	69.5794	69.8195	70.0596	70.2996	70.5397	70.7798	71.0198
168	59.4968	59.7369	59.9769	60.217	60.4571	60.6971	60.9372	61.1773	61.4173	61.6574	61.8974	62.1375	62.3776	62.6176	62.8577	63.0978	63.3378	63.5779	63.8179	64.058	64.2981	64.5381	64.7782	65.0182	65.2583	65.4984	65.7384	65.9785	66.2186	66.4586	66.6987	66.9388	67.1788	67.4189	67.6589	67.899	68.1391	68.3791	68.6192	68.8593	69.0993	69.3394	69.5794	69.8195	70.0596	70.2996	70.5397	70.7798	71.0198
169	59.4968	59.7369	59.9769	60.217	60.4571	60.6971	60.9372	61.1773	61.4173	61.6574	61.8974	62.1375	62.3776	62.6176	62.8577	63.0978	63.3378	63.5779	63.8179	64.058	64.2981	64.5381	64.7782	65.0182	65.2583	65.4984	65.7384	65.9785	66.2186	66.4586	66.6987	66.9388	67.1788	67.4189	67.6589	67.899	68.1391	68.3791	68.6192	68.8593	69.0993	69.3394	69.5794	69.8195	70.0596	70.2996	70.5397	70.7798	71.0198
170	59.4968	59.7369	59.9769	60.217	60.4571	60.6971	60.9372	61.1773	61.4173	61.6574	61.8974	62.1375	62.3776	62.6176	62.8577	63.0978	63.3378	63.5779	63.8179	64.058	64.2981	64.5381	64.7782	65.0182	65.2583	65.4984	65.7384	65.9785	66.2186	66.4586	66.6987	66.9388	67.1788	67.4189	67.6589	67.899	68.1391	68.3791	68.6192	68.8593	69.0993	69.3394	69.5794	69.8195	70.0596	70.2996	70.5397	70.7798	71.0198
171	59.4968	59.7369	59.9769	60.217	60.4571	60.6971	60.9372	61.1773	61.4173	61.6574	61.8974	62.1375	62.3776	62.6176	62.8577	63.0978	63.3378	63.5779	63.8179	64.058	64.2981	64.5381	64.7782	65.0182	65.2583	65.4984	65.7384	65.9785	66.2186	66.4586	66.6987	66.9388	67.1788	67.4189	67.6589	67.899	68.1391	68.3791	68.6192	68.8593	69.0993	69.3394	69.5794	69.8195	70.0596	70.2996	70.5397	70.7798	71.0198
172	59.4968	59.7369	59.9769	60.217	60.4571	60.6971	60.9372	61.1773	61.4173	61.6574	61.8974	62.1375	62.3776	62.6176	62.8577	63.0978	63.3378	63.5779	63.8179	64.058	64.2981	64.5381	64.7782	65.0182	65.2583	65.4984	65.7384	65.9785	66.2186	66.4586	66.6987	66.9388	67.1788	67.4189	67.6589	67.899	68.1391	68.3791	68.6192	68.8593	69.0993	69.3394	69.5794	69.8195	70.0596	70.2996	70.5397	70.7798	71.0198
173	59.4968	59.7369	59.9769	60.217	60.4571	60.6971	60.9372	61.1773	61.4173	61.6574	61.8974	62.1375	62.3776	62.6176	62.8577	63.0978	63.3378	63.5779	63.8179	64.058	64.2981	64.5381	64.7782	65.0182	65.2583	65.4984	65.7384	65.9785	66.2186	66.4586	66.6987	66.9388	67.1788	67.4189	67.6589	67.899	68.1391	68.3791	68.6192	68.8593	69.0993	69.3394	69.5794	69.8195	70.0596	70.2996	70.5397	70.7798	71.0198
174	59.4968	59.7369	59.9769	60.217	60.4571	60.6971	60.9372	61.1773	61.4173	61.6574	61.8974	62.1375	62.3776	62.6176	62.8577	63.0978	63.3378	63.5779	63.8179	64.058	64.2981	64.5381	64.7782	65.0182	65.2583	65.4984	65.7384	65.9785	66.2186	66.4586	66.6987	66.9388	67.1788	67.4189	67.6589	67.899	68.1391	68.3791	68.6192	68.8593	69.0993	69.3394	69.5794	69.8195	70.0596	70.2996	70.5397	70.7798	71.0198
175	59.4968	59.7369	59.9769	60.217	60.4571	60.6971	60.9372	61.1773	61.4173	61.6574	61.8974	62.1375	62.3776	62.6176	62.8577	63.0978	63.3378	63.5779	63.8179	64.058	64.2981	64.5381	64.7782	65.0182	65.2583	65.4984	65.7384	65.9785	66.2186	66.4586	66.6987	66.9388	67.1788	67.4189	67.6589	67.899	68.1391	68.3791	68.6192	68.8593	69.0993	69.3394	69.5794	69.8195	70.0596	70.2996	70.5397	70.7798	71.0198
176	59.4968	59.7369	59.9769	60.217	60.4571	60.6971	60.9372	61.1773	61.4173	61.6574	61.8974	62.1375	62.3776	62.6176	62.8577	63.0978	63.3378	63.5779	63.8179	64.058	64.2981	64.5381	64.7782	65.0182	65.2583	65.4984	65.7384	65.9785	66.2186	66.4586	66.6987	66.9388	67.1788	67.4189	67.6589	67.899	68.1391	68.3791	68.6192	68.8593	69.0993	69.3394	69.5794	69.8195	70.0596	70.2996	70.5397	70.7798	71.0198
177	59.4968	59.7369	59.9769	60.217	60.4571	60.6971	60.9372	61.1773	61.4173	61.6574	61.8974	62.1375	62.3776	62.6176	62.8577	63.0978	63.3378	63.5779	63.8179	64.058	64.2981	64.5381	64.7782	65.0182	65.2583	65.4984	65.7384	65.9785	66.2186	66.4586	66.6987	66.9388	67.1788	67.4189	67.6589	67.899	68.1391	68.3791	68.6192	68.8593	69.0993	69.3394	69.5794	69.8195	70.0596	70.2996	70.5397	70.7798	71.0198
178	59.4968	59.7369	59.9769	60.217	60.4571	60.6971	60.9372	61.1773	61.4173	61.6574	61.8974	62.1375	62.3776	62.6176	62.8577	63.0978	63.3378	63.5779	63.8179	64.058	64.2981	64.5381	64.7782	65.0182	65.2583	65.4984	65.7384	65.9785	66.2186	66.4586	66.6987	66.9388	67.1788	67.4189	67.6589	67.899	68.1391	68.3791	68.6192	68.8593	69.0993	69.3394	69.5794	69.8195	70.0596	70.2996	70.5397	70.7798	71.0198
179	59.4968	59.7369	59.9769	60.217	60.4571	60.6971	60.9372	61.1773	61.4173	61.6574	61.8974	62.1375	62.3776	62.6176	62.8577	63.0978	63.3378	63.5779	63.8179	64.058	64.2981	64.5381	64.7782	65.0182	65.2583	65.4984	65.7384	65.9785	66.2186	66.4586	66.6987	66.9388	67.1788	67.4189	67.6589	67.899	68.1391	68.3791	68.6192	68.8593	69.0993	69.3394	69.5794	69.8195	70.0596	70.2996	70.5397	70.7798	71.0198
180	59.4968	59.7369	59.9769	60.217	60.4571	60.6971	60.9372	61.1773	61.4173	61.6574	61.8974	62.1375	62.3776	62.6176	62.8577	63.0978	63.3378	63.5779	63.8179	64.058	64.2981	64.5381	64.7782	65.0182	65.2583	65.4984	65.7384	65.9785	66.2186	66.4586	66.6987	66.9388	67.1788	67.4189	67.6589	67.899	68.1391	68.3791	68.6192	68.8593	69.0993	69.3394	69.5794	69.8195	70.0596	70.2996	70.5397	70.7798	71.0198
181	59.4968	59.7369	59.9769	60.217	60.4571	60.6971	60.9372	61.1773	61.4173	61.6574	61.8974	62.1375	62.3776	62.6176	62.8577	63.0978	63.3378	63.5779	63.8179	64.058	64.2981	64.5381	64.7782	65.0182	65.2583	65.4984	65.7384	65.9785	66.2186	66.4586	66.6987	66.9388	67.1788	67.4189	67.6589	67.899	68.1391	68.3791	68.6192	68.8593	69.0993	69.3394	69.5794	69.8195	70.0596	70.2996	70.5397	70.7798	71.0198
182	59.4968	59.7369	59.9769	60.217	60.4571	60.6971	60.9372	61.1773	61.4173	61.6574	61.8974	62.1375	62.3776	62.6176	62.8577	63.0978	63.3378	63.5779	63.8179	64.058	64.2981	64.5381	64.7782	65.0182	65.2583	65.4984	65.7384	65.9785	66.2186	66.4586	66.6987	66.9388	67.1788	67.4189	67.6589	67.899	68.1391	68.3791	68.6192	68.8593	69.0993	69.3394	69.5794	69.8195	70.0596	70.2996	70.5397	70.7798	71.0198
183	59.4968	59.7369	59.9769	60.217	60.4571	60.6971	60.9372	61.1773	61.4173	61.6574	61.8974	62.1375	62.3776	62.6176	62.8577	63.0978	63.3378	63.5779	63.8179	64.058	64.2981	64.5381	64.7782	65.0182	65.2583	65.4984	65.7384	65.9785	66.2186	66.4586	66.6987	66.9388	67.1788	67.4189	67.6589	67.899	68.1391	68.3791	68.6192	68.8593	69.0993	69.3394	69.5794	69.8195	70.0596	70.2996	70.5397	70.7798	71.0198
184	59.4968	59.7369	59.9769	60.217	60.4571	60.6971	60.9372	61.1773	61.4173	61.6574	61.8974	62.1375	62.3776	62.6176	62.8577	63.0978	63.3378	63.5779	63.8179	64.058	64.2981	64.5381	64.7782	65.0182	65.2583	65.4984	65.7384	65.9785	66.2186	66.4586	66.6987	66.9388	67.1788	67.4189	67.6589	67.899	68.1391	68.3791	68.6192	68.8593	69.0993	69.3394	69.5794	69.8195	70.0596	70.2996	70.5397	70.7798	71.0198
185	59.4968	59.7369	59.9769	60.217	60.4571	60.6971	60.9372	61.1773	61.4173	61.6574	61.8974	62.1375	62.3776	62.6176	62.8577	63.0978	63.3378	63.5779	63.8179	64.058	64.2981	64.5381	64.7782	65.0182	65.2583	65.4984	65.7384	65.9785	66.2186	66.4586	66.6987	66.9388	67.1788	67.4189	67.6589	67.899	68.1391	68.3791	68.6192	68.8593	69.0993	69.3394	69.5794	69.8195	70.0596	70.2996	70.5397	70.7798	71.0198
186	59.4968	59.7369	59.9769	60.217	60.4571	60.6971	60.9372	61.1773	61.4173	61.6574	61.8974	62.1375	62.3776	62.6176	62.8577	63.0978	63.3378	63.5779	63.8179	64.058	64.2981	64.5381	64.7782	65.0182	65.2583	65.4984	65.7384	65.9785	66.2186	66.4586	66.6987	66.9388	67.1788	67.4189	67.6589	67.899	68.1391	68.3791	68.6192	68.8593	69.0993	69.3394	69.5794	69.8195	70.0596	70.2996	70.5397	70.7798	71.0198
187	59.4968	59.7369	59.9769	60.217	60.4571	60.6971	60.9372	61.1773	61.4173	61.6574	61.8974	62.1375	62.3776	62.6176	62.8577	63.0978	63.3378	63.5779	63.8179	64.058	64.2981	64.5381	64.7782	65.0182	65.2583	65.4984	65.7384	65.9785	66.2186	66.4586	66.6987	66.9388	67.1788	67.4189	67.6589	67.899	68.1391	68.3791	68.6192	68.8593	69.0993	69.3394	69.5794	69.8195	70.0596	70.2996	70.5397	70.7798	71.0198
188	59.4968	59.7369	59.9769	60.217	60.4571	60.6971	60.9372	61.1773	61.4173	61.6574	61.8974	62.1375	62.3776	62.6176	62.8577	63.0978	63.3378	63.5779	63.8179	64.058	64.2981	64.5381	64.7782	65.0182	65.2583	65.4984	65.7384	65.9785	66.2186	66.4586	66.6987	66.9388	67.1788	67.4189	67.6589	67.899	68.1391	68.3791	68.6192	68.8593	69.0993	69.3394	69.5794	69.8195	70.0596	70.2996	70.5397	70.7798	71.0198
189	59.4968	59.7369	59.9769	60.217	60.4571	60.6971	60.9372	61.1773	61.4173	61.6574	61.8974	62.1375	62.3776	62.6176	62.8577	63.0978	63.3378	63.5779	63.8179	64.058	64.2981	64.5381	64.7782	65.0182	65.2583	65.4984	65.7384	65.9785	66.2186	66.4586	66.6987	66.9388	67.1788	67.4189	67.6589	67.899	68.1391	68.3791	68.6192	68.8593	69.0993	69.3394	69.5794	69.8195	70.0596	70.2996	70.5397	70.7798	71.0198
190	59.4968	59.7369	59.9769	60.217	60.4571	60.6971	60.9372	61.1773	61.4173	61.6574	61.8974	62.1375	62.3776	62.6176	62.8577	63.0978	63.3378	63.5779	63.8179	64.058	64.2981	64.5381	64.7782	65.0182	65.2583	65.4984	65.7384	65.9785	66.2186	66.4586	66.6987	66.9388	67.1788	67.4189	67.6589	67.899	68.1391	68.3791	68.6192	68.8593	69.0993	69.3394	69.5794	69.8195	70.0596	70.2996	70.5397	70.7798	71.0198
191	59.4968	59.7369	59.9769	60.217	60.4571	60.6971	60.9372	61.1773	61.4173	61.6574	61.8974	62.1375	62.3776	62.6176	62.8577	63.0978	63.3378	63.5779	63.8179	64.058	64.2981	64.5381	64.7782	65.0182	65.2583	65.4984	65.7384	65.9785	66.2186	66.4586	66.6987	66.9388	67.1788	67.4189	67.6589	67.899	68.1391	68.3791	68.6192	68.8593	69.0993	69.3394	69.5794	69.8195	70.0596	70.2996	70.5397	70.7798	71.0198
192	59.4968	59.7369	59.9769	60.217	60.4571	60.6971	60.9372	61.1773	61.4173	61.6574	61.8974	62.1375	62.3776	62.6176	62.8577	63.0978	63.3378	63.5779	63.8179	64.058	64.2981	64.5381	64.7782	65.0182	65.2583	65.4984	65.7384	65.9785	66.2186	66.4586	66.6987	66.9388	67.1788	67.4189	67.6589	67.899	68.1391	68.3791	68.6192	68.8593	69.0993	69.3394	69.5794	69.8195	70.0596	70.2996	70.5397	70.7798	71.0198
193	59.4968	59.7369	59.9769	60.217	60.4571	60.6971	60.9372	61.1773	61.4173	61.6574	61.8974	62.1375	62.3776	62.6176	62.8577	63.0978	63.3378	63.5779	63.8179	64.058	64.2981	64.5381	64.7782	65.0182	65.2583	65.4984	65.7384	65.9785	66.2186	66.4586	66.6987	66.9388	67.1788	67.4189	67.6589	67.899	68.1391	68.3791	68.6192	68.8593	69.0993	69.3394	69.5794	69.8195	70.0596	70.2996	70.5397	70.7798	71.0198
194	59.4968	59.7369	59.9769	60.217	60.4571	60.6971	60.9372	61.1773	61.4173	61.6574	61.8974	62.1375	62.3776	62.6176	62.8577	63.0978	63.3378	63.5779	63.8179	64.058	64.2981	64.5381	64.7782	65.0182	65.2583	65.4984	65.7384	65.9785	66.2186	66.4586	66.6987	66.9388	67.1788	67.4189	67.6589	67.899	68.1391	68.3791	68.6192	68.8593	69.0993	69.3394	69.5794	69.8195	70.0596	70.2996	70.5397	70.7798	71.0198
195	59.4968	59.7369	59.9769	60.217	60.4571	60.6971	60.9372	61.1773	61.4173	61.6574	61.8974	62.1375	62.3776	62.6176	62.8577	63.0978	63.3378	63.5779	63.8179	64.058	64.2981	64.5381	64.7782	65.0182	65.2583	65.4984	65.7384	65.9785	66.2186	66.4586	66.6987	66.9388	67.1788	67.4189	67.6589	67.899	68.1391	68.3791	68.6192	68.8593	69.0993	69.3394	69.5794	69.8195	70.0596	70.2996	70.5397	70.7798	71.0198
196	59.4968	59.7369	59.9769	60.217	60.4571	60.6971	60.9372	61.1773	61.4173	61.6574	61.8974	62.1375	62.3776	62.6176	62.8577	63.0978	63.3378	63.5779	63.8179	64.058	64.2981	64.5381	64.7782	65.0182	65.2583	65.4984	65.7384	65.9785	66.2186	66.4586	66.6987	66.9388	67.1788	67.4189	67.6589	67.899	68.1391	68.3791	68.6192	68.8593	69.0993	69.3394	69.5794	69.8195	70.0596	70.2996	70.5397	70.7798	71.0198
197	59.4968	59.7369	59.9769	60.217	60.4571	60.6971	60.9372	61.1773	61.4173	61.6574	61.8974	62.1375	62.3776	62.6176	62.8577	63.0978	63.3378	63.5779	63.8179	64.058	64.2981	64.5381	64.7782	65.0182	65.2583	65.4984	65.7384	65.9785	66.2186	66.4586	66.6987	66.9388	67.1788	67.4189	67.6589	67.899	68.1391	68.3791	68.6192	68.8593	69.0993	69.3394	69.5794	69.8195	70.0596	70.2996	70.5397	70.7798	71.0198
198	59.4968	59.7369	59.9769	60.217	60.4571	60.6971	60.9372	61.1773	61.4173	61.6574	61.8974	62.1375	62.3776	62.6176	62.8577	63.0978	63.3378	63.5779	63.8179	64.058	64.2981	64.5381	64.7782	65.0182	65.2583	65.4984	65.7384	65.9785	66.2186	66.4586	66.6987	66.9388	67.1788	67.4189	67.6589	67.899	68.1391	68.3791	68.6192	68.8593	69.0993	69.3394	69.5794	69.8195	70.0596	70.2996	70.5397	70.7798	71.0198
199	59.4968	59.7369	59.9769	60.217	60.4571	60.6971	60.9372	61.1773	61.4173	61.6574	61.8974	62.1375	62.3776	62.6176	62.8577	63.0978	63.3378	63.5779	63.8179	64.058	64.2981	64.5381	64.7782	65.0182	65.2583	65.4984	65.7384	65.9785	66.2186	66.4586	66.6987	66.9388	67.1788	67.4189	67.6589	67.899	68.1391	68.3791	68.6192	68.8593	69.0993	69.3394	69.5794	69.8195	70.0596	70.2996	70.5397	70.7798	71.0198
200	59.4968	59.7369	59.9769	60.217	60.4571	60.6971	60.9372	61.1773	61.4173	61.6574	61.8974	62.1375	62.3776	62.6176	62.8577	63.0978	63.3378	63.5779	63.8179	64.058	64.2981	64.5381	64.7782	65.0182	65.2583	65.4984	65.7384	65.9785	66.2186	66.4586	66.6987	66.9388	67.1788	67.4189	67.6589	67.899	68.1391	68.3791	68.6192	68.8593	69.0993	69.3394	69.5794	69.8195	70.0596	70.2996	70.5397	70.7798	71.0198
201	59.4968	59.7369	59.9769	60.217	60.4571	60.6971	60.9372	61.1773	61.4173	61.6574	61.8974	62.1375	62.3776	62.6176	62.8577	63.0978	63.3378	63.5779	63.8179	64.058	64.2981	64.5381	64.7782	65.0182	65.2583	65.4984	65.7384	65.9785	66.2186	66.4586	66.6987	66.9388	67.1788	67.4189	67.6589	67.899	68.1391	68.3791	68.6192	68.8593	69.0993	69.3394	69.5794	69.8195	70.0596	70.2996	70.5397	70.7798	71.0198
202	59.4968	59.7369	59.9769	60.217	60.4571	60.6971	60.9372	61.1773	61.4173	61.6574	61.8974	62.1375	62.3776	62.6176	62.8577	63.0978	63.3378	63.5779	63.8179	64.058	64.2981	64.5381	64.7782	65.0182	65.2583	65.4984	65.7384	65.9785	66.2186	66.4586	66.6987	66.9388	67.1788	67.4189	67.6589	67.899	68.1391	68.3791	68.6192	68.8593	69.0993	69.3394	69.5794	69.8195	70.0596	70.2996	70.5397	70.7798	71.0198
203	59.4968	59.7369	59.9769	60.217	60.4571	60.6971	60.9372	61.1773	61.4173	61.6574	61.8974	62.1375	62.3776	62.6176	62.8577	63.0978	63.3378	63.5779	63.8179	64.058	64.2981	64.5381	64.7782	65.0182	65.2583	65.4984	65.7384	65.9785	66.2186	66.4586	66.6987	66.9388	67.1788	67.4189	67.6589	67.899	68.1391	68.3791	68.6192	68.8593	69.0993	69.3394	69.5794	69.8195	70.0596	70.2996	70.5397	70.7798	71.0198
204	59.4968	59.7369	59.9769	60.217	60.4571	60.6971	60.9372	61.1773	61.4173	61.6574	61.8974	62.1375	62.3776	62.6176	62.8577	63.0978	63.3378	63.5779	63.8179	64.058	64.2981	64.5381	64.7782	65.0182	65.2583	65.4984	65.7384	65.9785	66.2186	66.4586	66.6987	66.9388	67.1788	67.4189	67.6589	67.899	68.1391	68.3791	68.6192	68.8593	69.0993	69.3394	69.5794	69.8195	70.0596	70.2996	70.5397	70.7798	71.0198
205	59.4968	59.7369	59.9769	60.217	60.4571	60.6971	60.9372	61.1773	61.4173	61.6574	61.8974	62.1375	62.3776	62.6176	62.8577	63.0978	63.3378	63.5779	63.8179	64.058	64.2981	64.5381	64.7782	65.0182	65.2583	65.4984	65.7384	65.9785	66.2186	66.4586	66.6987	66.9388	67.1788	67.4189	67.6589	67.899	68.1391	68.3791	68.6192	68.8593	69.0993	69.3394	69.5794	69.8195	70.0596	70.2996	70.5397	70.7798	71.0198
206	59.4968	59.7369	59.9769	60.217	60.4571	60.6971	60.9372	61.1773	61.4173	61.6574	61.8974	62.1375	62.3776	62.6176	62.8577	63.0978	63.3378	63.5779	63.8179	64.058	64.2981	64.5381	64.7782	65.0182	65.2583	65.4984	65.7384	65.9785	66.2186	66.4586	66.6987	66.9388	67.1788	67.4189	67.6589	67.899	68.1391	68.3791	68.6192	68.8593	69.0993	69.3394	69.5794	69.8195	70.0596	70.2996	70.5397	70.7798	71.0198
[truncated: 150 more columns]

## Sheet: stat_sig
	0	1	2	3	4	5	6	7	8	9	10	11	12	13	14	15	16	17	18	19	20	21	22	23	24	25	26	27	28	29	30	31	32	33	34	35	36	37	38	39	40	41	42	43	44	45	46	47	48
0	0	0	0	0	0	0	0	0	0	0	0	0	0	0	0	0	0	0	0	0	0	0	0	0	0	0	0	0	0	0	0	0	0	0	0	0	0	0	0	0	0	0	0	0	0	0	0	0	0
1	0	0	0	0	0	0	0	0	0	0	0	0	0	0	0	0	0	0	0	0	0	0	0	0	0	0	0	0	0	0	0	0	0	0	0	0	0	0	0	0	0	0	0	0	0	0	0	0	0
2	0	0	0	0	0	0	0	0	0	0	0	0	0	0	0	0	0	0	0	0	0	0	0	0	0	0	0	0	0	0	0	0	0	0	0	0	0	0	0	0	0	0	0	0	0	0	0	0	0
3	0	0	0	0	0	0	0	0	0	0	0	0	0	0	0	0	0	0	0	0	0	0	0	0	0	0	0	0	0	0	0	0	0	0	0	0	0	0	0	0	0	0	0	0	0	0	0	0	0
4	0	0	0	0	0	0	0	0	0	0	0	0	0	0	0	0	0	0	0	0	0	0	0	0	0	0	0	0	0	0	0	0	0	0	0	0	0	0	0	0	0	0	0	0	0	0	0	0	0
5	0	0	0	0	0	0	0	0	0	0	0	0	0	0	0	0	0	0	0	0	0	0	0	0	0	0	0	0	0	0	0	0	0	0	0	0	0	0	0	0	0	0	0	0	0	0	0	0	0
6	0	0	0	0	0	0	0	0	0	0	0	0	0	0	0	0	0	0	0	0	0	0	0	0	0	0	0	0	0	0	0	0	0	0	0	0	0	0	0	0	0	0	0	0	0	0	0	0	0
7	0	0	0	0	0	0	0	0	0	0	0	0	0	0	0	0	0	0	0	0	0	0	0	0	0	0	0	0	0	0	0	0	0	0	0	0	0	0	0	0	0	0	0	0	0	0	0	0	0
8	0	0	0	0	0	0	0	0	0	0	0	0	0	0	0	0	0	0	0	0	0	0	0	0	0	0	0	0	0	0	0	0	0	0	0	0	0	0	0	0	0	0	0	0	0	0	0	0	0
9	0	0	0	0	0	0	0	0	0	0	0	0	0	0	0	0	0	0	0	0	0	0	0	0	0	0	0	0	0	0	0	0	0	0	0	0	0	0	0	0	0	0	0	0	0	0	0	0	0
10	0	0	0	0	0	0	0	0	0	0	0	0	0	0	0	0	0	0	0	0	0	0	0	0	0	0	0	0	0	0	0	0	0	0	0	0	0	0	0	0	0	0	0	0	0	0	0	0	0
11	0	0	0	0	0	0	0	0	0	0	0	0	0	0	0	0	0	0	0	0	0	0	0	0	0	0	0	0	0	0	0	0	0	0	0	0	0	0	0	0	0	0	0	0	0	0	0	0	0
12	0	0	0	0	0	0	0	0	0	0	0	0	0	0	0	0	0	0	0	0	0	0	0	0	0	0	0	0	0	0	0	0	0	0	0	0	0	0	0	0	0	0	0	0	0	0	0	0	0
13	0	0	0	0	0	0	0	0	0	0	0	0	0	0	0	0	0	0	0	0	0	0	0	0	0	0	0	0	0	0	0	0	0	0	0	0	0	0	0	0	0	0	0	0	0	0	0	0	0
14	0	0	0	0	0	0	0	0	0	0	0	0	0	0	0	0	0	0	0	0	0	0	0	0	0	0	0	0	0	0	0	0	0	0	0	0	0	0	0	0	0	0	0	0	0	0	0	0	0
15	0	0	0	0	0	0	0	0	0	0	0	0	0	0	0	0	0	0	0	0	0	0	0	0	0	0	0	0	0	0	0	0	0	0	0	0	0	0	0	0	0	0	0	0	0	0	0	0	0
16	0	0	0	0	0	0	0	0	0	0	0	0	0	0	0	0	0	0	0	0	0	0	0	0	0	0	0	0	0	0	0	0	0	0	0	0	0	0	0	0	0	0	0	0	0	0	0	0	0
17	0	0	0	0	0	0	0	0	0	0	0	0	0	0	0	0	0	0	0	0	0	0	0	0	0	0	0	0	0	0	0	0	0	0	0	0	0	0	0	0	0	0	0	0	0	0	0	0	0
18	0	0	0	0	0	0	0	0	0	0	0	0	0	0	0	0	0	0	0	0	0	0	0	0	0	0	0	0	0	0	0	0	0	0	0	0	0	0	0	0	0	0	0	0	0	0	0	0	0
19	0	0	0	0	0	0	0	0	0	0	0	0	0	0	0	0	0	0	0	0	0	0	0	0	0	0	1	1	1	0	0	0	0	0	0	0	0	0	0	0	0	0	0	0	0	0	0	0	0
20	0	0	0	0	0	0	0	0	0	0	0	0	0	0	0	0	0	0	0	0	0	0	0	0	0	0	1	0	0	0	0	0	0	0	0	0	0	0	0	0	0	0	0	0	0	0	1	1	0
21	0	0	0	0	0	0	0	0	0	0	0	0	0	0	0	0	0	0	0	0	0	0	0	0	0	0	0	0	0	0	0	0	0	0	0	0	0	0	0	0	0	0	0	0	0	0	0	0	0
22	0	0	0	0	0	0	0	0	0	0	0	0	0	0	0	0	0	0	0	0	0	0	0	0	0	0	0	0	0	0	0	0	0	0	0	0	0	0	0	0	0	0	0	0	0	0	0	0	0
23	0	0	0	0	0	0	0	0	0	0	0	0	0	0	0	0	0	0	0	0	0	0	0	0	0	0	0	0	0	0	0	0	0	0	0	0	0	0	0	0	0	0	0	0	0	0	0	0	0
24	0	0	0	0	0	0	0	0	0	0	0	0	0	0	0	0	0	0	0	0	0	0	0	0	0	0	0	0	0	0	0	0	0	0	0	0	0	0	0	0	0	0	0	0	0	0	0	0	0
25	0	0	0	0	0	0	0	0	0	0	0	0	0	0	0	0	0	0	0	0	0	0	0	0	0	0	0	0	0	0	0	0	0	0	1	1	0	0	0	0	0	0	0	0	0	0	0	0	0
26	0	0	0	0	0	0	0	0	0	0	0	0	0	0	0	0	0	0	0	0	0	0	0	0	0	0	0	0	0	0	0	0	0	0	0	0	0	0	0	0	0	0	0	0	0	0	0	0	0
27	0	0	0	0	0	0	0	0	0	0	0	0	0	0	0	0	0	0	0	0	0	0	0	0	0	0	0	0	0	0	0	0	0	0	0	0	1	1	0	0	0	0	0	0	0	0	0	0	0
28	0	0	0	0	0	0	0	0	0	0	0	0	0	0	0	0	0	0	0	0	0	0	0	0	0	0	0	0	0	0	0	0	0	0	0	0	0	1	0	0	0	0	0	0	0	0	0	0	0
29	0	0	0	0	0	0	0	0	0	0	0	0	0	0	0	0	0	0	0	0	0	0	0	0	0	0	0	0	0	0	0	0	0	0	0	0	0	0	0	0	0	0	0	0	0	0	0	0	0
30	0	0	0	0	0	0	0	0	0	0	0	0	0	0	0	0	0	0	0	0	0	0	0	0	0	0	0	0	0	0	0	0	0	0	0	0	0	0	0	0	0	0	0	0	0	0	0	0	0
31	0	0	0	0	0	0	0	0	0	0	0	0	0	0	0	0	0	0	0	0	0	0	0	0	0	0	0	0	0	0	0	0	0	0	0	0	0	0	0	0	0	0	0	0	0	0	0	0	0
32	0	0	0	0	0	0	0	0	0	0	0	0	0	0	0	0	0	0	0	0	0	0	0	0	0	0	0	0	0	0	0	0	0	0	0	0	0	0	0	0	0	0	0	0	1	0	0	0	0
33	0	0	0	0	0	0	0	0	0	0	0	0	0	0	0	0	0	0	0	0	0	0	0	0	0	0	0	0	0	0	0	0	0	0	0	0	0	0	0	0	0	0	0	0	0	0	0	0	0
34	0	0	0	0	0	0	0	0	0	0	0	0	0	0	0	0	0	0	0	0	0	0	0	0	0	0	0	0	0	0	0	0	0	0	0	0	0	0	0	0	0	0	1	0	1	1	0	0	0
35	0	0	0	0	0	0	0	0	0	0	0	0	0	0	0	0	0	0	0	0	0	0	0	0	0	0	0	0	0	0	0	0	0	0	0	0	0	0	0	0	0	0	0	0	1	0	0	0	0
36	0	0	0	0	0	0	0	0	0	0	0	0	0	0	0	0	0	0	0	0	0	0	0	0	0	0	0	0	0	0	0	0	0	0	0	0	0	0	0	0	0	0	0	0	0	0	0	0	0
37	0	0	0	0	0	0	0	0	0	0	0	0	0	0	0	0	0	0	0	0	0	0	0	0	0	0	0	0	0	0	0	0	0	0	0	0	0	0	0	0	0	0	0	0	0	0	0	0	0
38	0	0	0	0	0	0	0	0	0	0	0	0	0	0	0	0	0	0	0	0	0	0	0	0	0	0	0	0	0	0	0	0	1	0	0	0	0	0	0	0	0	0	0	0	0	0	0	0	0
39	0	0	0	0	0	0	0	0	0	0	0	0	0	0	0	0	0	0	0	0	0	0	0	0	0	0	0	0	0	0	0	0	0	0	0	0	0	0	0	0	0	0	0	0	0	0	0	0	0
40	0	0	0	0	0	0	0	0	0	0	0	0	0	0	0	0	0	0	0	0	0	0	0	0	0	0	0	0	0	0	0	0	0	0	0	0	0	0	0	0	0	0	0	0	0	0	0	0	0
41	0	0	0	0	0	0	0	0	0	0	0	0	0	0	0	0	0	0	0	0	0	0	0	0	0	0	0	0	0	0	0	0	0	0	0	0	0	0	0	0	0	0	0	0	0	0	0	0	0
42	0	0	0	0	0	0	0	0	0	0	0	0	0	0	0	0	0	0	0	0	0	0	0	0	0	0	0	0	0	0	0	0	0	0	0	0	0	0	0	0	0	0	0	0	0	0	0	0	0
43	0	0	0	0	0	0	0	0	0	0	0	0	0	0	0	0	0	0	0	0	0	0	0	0	0	0	0	0	0	0	0	0	0	0	0	0	0	0	0	0	0	0	0	0	0	0	0	0	0
44	0	0	0	0	0	0	0	0	0	0	0	0	0	0	0	0	0	0	0	0	0	0	0	0	0	0	0	0	0	0	0	0	0	0	0	0	0	0	0	0	0	0	0	0	0	0	0	0	0
45	0	0	0	0	0	0	0	0	0	0	0	0	0	0	0	0	0	0	0	0	0	0	0	0	0	0	0	0	0	0	0	0	0	0	0	0	0	0	0	0	0	0	0	0	0	0	0	0	0
46	0	0	0	0	0	0	0	0	0	0	0	0	0	0	0	0	0	0	0	0	0	0	0	0	0	0	0	0	0	0	0	0	0	0	0	0	0	0	0	0	0	0	0	0	0	0	0	0	0
47	0	0	0	0	0	0	0	0	0	0	0	0	0	0	0	0	0	0	0	0	0	0	0	0	0	0	0	0	0	0	0	0	0	0	0	0	0	0	0	0	0	0	0	0	0	0	0	0	0
48	0	0	0	0	0	0	0	0	0	0	0	0	0	0	0	0	0	0	0	0	0	0	0	0	0	0	0	0	0	0	0	0	0	0	0	0	0	0	0	0	0	0	0	0	0	0	0	0	0
49	0	0	0	0	0	0	0	0	0	0	0	0	0	0	0	0	0	0	0	0	0	0	0	0	0	0	0	0	0	0	0	0	0	0	0	0	0	0	0	0	0	0	0	0	0	0	0	0	0
50	0	0	0	0	0	0	0	0	0	0	0	0	0	0	0	0	0	0	0	0	0	0	0	0	0	0	0	0	0	0	0	0	0	0	0	0	0	0	0	0	0	0	0	0	0	0	0	0	0
51	0	0	0	0	0	0	0	0	0	0	0	0	0	0	0	0	0	0	0	0	0	0	0	0	0	0	0	0	0	0	0	0	0	0	0	0	0	0	0	0	0	0	0	0	0	0	0	0	0
52	0	0	0	0	0	0	0	0	0	0	0	0	0	0	0	0	0	0	0	0	0	0	0	0	0	0	0	0	0	0	0	0	0	0	0	0	0	0	0	0	0	0	0	0	0	0	0	0	0
53	0	0	0	0	0	0	0	0	0	0	0	0	0	0	0	0	0	0	0	0	0	0	0	0	0	0	0	0	0	0	0	0	0	0	0	0	0	0	0	0	0	0	0	0	0	0	0	0	0
54	0	0	0	0	0	0	0	0	0	0	0	0	0	0	0	0	0	0	0	0	0	0	0	0	0	0	0	0	0	0	0	0	0	0	0	0	0	0	0	0	0	0	0	0	0	0	0	0	0
55	0	0	0	0	0	0	0	0	0	0	0	0	0	0	0	0	0	0	0	0	0	0	0	0	0	0	0	0	0	0	0	0	0	0	0	0	0	0	0	0	0	0	0	0	0	0	0	0	0
56	0	0	0	0	0	0	0	0	0	0	0	0	0	0	0	0	0	0	0	0	0	0	0	0	0	0	0	0	0	0	0	0	0	0	0	0	0	0	0	0	0	0	0	0	0	0	0	0	0
57	0	0	0	0	0	0	0	0	0	0	0	0	0	0	0	0	0	0	0	0	0	0	0	0	0	0	0	0	0	0	0	0	0	0	0	0	0	0	0	0	0	0	0	0	0	0	0	0	0
58	0	0	0	0	0	0	0	0	0	0	0	0	0	0	0	0	1	1	1	0	0	0	0	0	0	0	0	0	0	0	0	0	0	0	0	0	0	0	0	0	0	0	0	0	0	0	0	0	0
59	0	0	0	0	0	0	0	0	0	0	0	0	0	0	0	0	0	0	0	0	0	0	0	0	0	0	0	0	0	0	0	0	0	0	0	0	0	0	0	0	0	0	0	0	0	0	0	0	0
60	0	0	0	0	0	0	0	0	0	0	0	0	0	0	0	0	0	0	0	0	0	0	0	0	0	0	0	0	0	0	0	0	0	0	0	0	0	0	0	0	0	0	0	0	0	0	0	0	0
61	0	0	0	0	0	0	0	0	0	0	0	0	0	0	0	0	0	0	0	0	0	0	0	0	0	0	0	0	0	0	0	0	0	0	0	0	0	0	0	0	0	0	0	0	0	0	0	0	0
62	0	0	0	0	0	0	0	0	0	0	0	0	0	0	0	0	0	0	0	0	0	0	0	0	0	1	0	0	0	0	0	0	0	0	0	0	0	0	0	0	0	0	0	0	0	0	0	0	0
63	0	0	0	0	0	0	0	0	0	0	0	0	0	0	0	0	0	0	0	0	0	0	0	0	0	0	0	0	0	0	0	0	0	0	0	0	0	0	0	0	0	0	0	0	0	0	0	0	0
64	0	0	0	0	0	0	0	0	0	0	0	0	0	0	0	0	0	0	0	0	0	0	0	0	0	0	0	0	0	0	0	0	0	0	0	0	0	0	0	0	0	0	0	0	0	0	0	0	0
65	0	0	0	0	0	0	0	0	0	0	0	0	0	0	0	0	0	0	0	0	0	0	0	0	0	0	0	0	0	0	0	0	0	0	0	0	0	0	0	0	0	0	0	0	0	0	0	0	0
66	0	0	0	0	0	0	0	0	0	0	0	0	0	0	0	0	0	0	0	0	0	0	0	0	0	0	0	0	0	0	0	0	0	0	0	0	0	0	0	0	0	0	0	0	0	0	0	0	0
67	0	0	0	0	0	0	0	0	0	0	0	0	0	0	0	0	0	0	0	0	0	0	0	0	0	0	0	0	0	0	0	0	0	0	0	0	0	0	0	0	0	0	0	0	0	0	0	0	0
68	0	0	0	0	0	0	0	0	0	0	0	0	0	0	0	0	0	0	0	0	0	0	0	0	0	0	0	0	0	0	0	0	0	0	0	0	0	0	0	0	0	0	0	0	0	0	0	0	0
69	0	0	0	0	0	0	0	0	0	0	0	0	0	0	0	0	0	0	0	0	0	0	0	0	0	0	0	0	0	0	0	0	0	0	0	0	0	0	0	0	0	0	0	0	0	0	0	0	0
70	0	0	0	0	0	0	0	0	0	0	0	0	0	0	0	0	0	0	0	0	0	0	0	0	0	0	0	0	0	0	0	0	0	0	0	0	0	0	0	0	0	0	0	0	0	0	0	0	0
71	0	0	0	0	0	0	0	0	1	0	0	0	0	0	0	0	0	0	0	0	0	0	0	0	0	0	0	0	0	0	0	0	0	0	0	0	0	0	0	0	0	0	0	0	0	0	0	0	0
72	0	0	0	0	0	0	0	0	0	0	0	0	0	0	0	0	0	0	0	0	0	0	0	0	0	0	0	0	0	0	0	0	0	0	0	0	0	0	0	0	0	0	0	0	0	0	0	0	0
73	0	0	0	0	0	0	0	0	0	0	0	0	0	0	0	0	0	0	0	0	0	0	0	0	0	0	0	0	0	0	0	0	0	0	0	0	0	0	0	0	0	0	0	0	0	0	0	0	0
74	0	0	0	0	0	0	0	0	0	0	0	0	0	0	0	0	0	0	0	0	0	0	0	0	0	0	0	0	0	0	0	0	0	0	0	0	0	0	0	0	0	0	0	0	0	0	0	0	0
75	0	0	0	0	0	0	0	0	0	0	0	0	0	0	0	0	0	0	0	0	0	0	0	0	0	0	0	0	0	0	0	0	0	0	0	0	0	0	0	0	0	0	0	0	0	0	0	0	0
76	0	0	0	0	0	0	0	0	0	0	0	0	0	0	0	0	0	0	0	0	0	0	0	0	0	0	0	0	0	0	0	0	0	0	0	0	0	0	0	0	0	0	0	0	0	0	0	0	0
77	0	0	0	0	0	0	0	0	0	0	0	0	0	0	0	0	0	0	0	0	0	0	0	0	0	0	0	0	0	1	1	0	0	1	1	1	1	0	0	0	0	0	0	0	0	0	0	0	0
78	0	0	0	0	0	0	0	0	0	0	0	1	0	1	0	0	0	0	0	0	0	0	0	0	0	0	0	0	0	0	0	0	1	1	1	1	0	0	0	0	0	0	0	0	0	0	0	0	0
79	0	0	0	0	0	0	0	0	0	0	0	1	1	0	1	1	0	0	0	0	0	0	0	0	0	0	0	0	0	0	0	0	0	1	1	0	0	0	0	0	0	0	0	0	0	0	0	0	0
80	0	0	0	0	0	0	0	0	0	0	0	1	0	0	0	0	0	0	0	0	0	0	0	0	0	0	0	0	0	0	0	0	0	0	1	0	0	0	0	0	0	0	0	0	0	0	0	0	0
81	0	0	0	0	0	0	0	0	0	0	0	0	0	0	0	0	0	0	0	0	0	0	0	1	0	0	0	0	0	0	0	0	0	0	1	0	0	0	0	0	0	0	0	0	0	0	0	0	0
82	0	0	0	0	0	0	0	0	0	0	0	0	0	0	0	0	0	0	0	0	0	0	0	1	0	0	0	0	0	0	0	0	0	0	0	0	0	0	0	0	0	0	0	0	0	0	0	0	0
83	0	0	0	0	0	0	0	0	0	0	0	0	0	0	0	0	0	0	0	0	0	0	0	0	0	0	0	0	0	0	0	0	0	0	0	0	1	0	0	0	0	0	0	0	0	0	0	0	0
84	0	0	0	0	0	0	0	0	0	0	0	0	0	0	0	0	0	0	0	0	0	1	0	0	1	0	0	0	0	0	0	0	0	0	0	0	0	0	0	0	0	0	0	0	0	0	0	1	1
85	0	0	0	0	0	0	0	0	0	0	0	0	0	0	0	0	0	0	0	0	0	0	1	0	0	1	0	0	0	0	0	0	0	0	0	0	0	0	0	0	0	0	0	0	0	0	0	0	0
86	0	0	0	0	0	0	0	0	0	0	0	0	0	0	0	0	0	0	0	0	0	0	0	0	0	0	1	1	0	0	0	0	1	1	1	0	0	0	0	0	0	0	0	0	0	0	0	0	0
87	0	0	0	0	0	0	0	0	0	0	0	0	0	0	0	0	0	0	0	0	0	0	0	0	0	1	1	0	0	0	0	0	0	0	1	0	0	0	0	0	0	0	0	0	0	0	0	0	0
88	0	0	0	0	0	0	0	0	0	0	0	0	0	0	0	0	0	0	0	0	0	0	0	0	0	1	1	1	0	0	0	0	0	0	1	1	1	1	0	0	0	0	0	0	1	1	0	0	0
89	0	0	0	0	0	0	0	0	0	0	0	0	0	0	0	0	0	0	0	0	0	0	0	0	0	1	0	0	0	0	0	0	0	0	0	1	1	1	0	1	0	0	0	1	1	1	1	0	0
90	0	0	0	0	0	0	0	0	0	0	0	0	0	0	0	0	0	0	0	0	0	1	0	0	0	0	0	0	0	0	0	0	0	1	1	1	1	0	0	0	0	0	1	1	1	1	0	0	0
91	0	0	0	0	0	0	0	0	0	0	0	0	0	0	0	0	0	0	0	0	0	1	0	0	0	0	0	0	0	0	0	0	0	0	0	1	1	0	0	0	0	0	0	0	0	0	0	0	0
92	0	0	0	0	0	0	0	0	0	0	0	0	0	0	0	0	0	0	0	0	0	0	0	0	0	0	0	0	0	0	0	0	0	0	0	0	0	0	0	0	0	0	0	0	0	0	0	0	0
93	0	0	0	0	0	0	0	0	0	0	0	0	0	0	0	0	0	0	0	0	0	0	0	0	0	0	0	0	0	0	0	0	0	0	0	0	0	0	0	0	0	0	0	0	0	0	0	0	0
94	0	0	0	0	0	0	0	0	0	0	0	0	0	0	0	0	0	0	0	0	0	0	0	0	0	0	0	0	0	0	0	0	1	0	1	0	0	0	0	0	0	0	0	0	0	0	0	0	0
95	0	0	0	0	0	0	0	0	0	0	0	0	0	0	0	0	0	0	0	0	0	0	0	0	0	0	0	0	0	0	0	1	0	0	1	0	0	0	0	0	0	0	0	0	0	0	0	0	0
96	0	0	0	0	0	0	0	0	0	0	0	0	0	0	0	0	0	0	0	0	0	0	0	0	0	0	0	0	0	0	0	0	1	1	1	0	0	0	0	0	0	0	0	0	0	0	0	0	0
97	0	0	0	0	0	0	0	0	0	0	0	0	0	0	0	0	0	0	0	0	0	0	0	0	0	0	0	0	0	1	0	0	0	0	0	0	0	0	0	0	0	0	0	0	0	0	0	0	0
98	0	0	0	0	0	0	0	0	0	0	0	0	0	0	0	0	0	0	0	0	0	0	0	0	0	0	0	0	0	1	1	0	0	0	0	0	0	0	0	0	0	0	0	0	0	0	0	0	0
99	0	0	0	0	0	0	0	0	0	0	0	0	0	0	0	0	0	0	0	0	0	0	0	0	0	0	0	0	0	1	1	1	0	0	0	0	0	0	0	0	0	0	0	0	0	0	0	0	0
100	0	0	0	0	0	0	0	0	0	0	0	0	0	0	0	0	0	0	0	0	0	0	0	0	0	0	0	0	0	0	0	0	0	0	0	0	0	0	0	0	0	0	0	0	0	0	0	0	0
101	0	0	0	0	0	0	0	0	0	0	0	0	0	0	0	0	0	0	0	0	0	0	0	0	0	0	0	0	0	0	0	0	0	0	0	0	0	0	0	0	0	0	0	0	0	0	0	0	0
102	0	0	0	0	0	0	0	0	0	0	0	0	0	0	0	0	0	0	0	0	0	0	0	0	0	0	0	0	0	0	0	0	0	0	0	0	0	0	0	0	0	0	0	0	0	0	0	0	0
103	0	0	0	0	0	0	0	0	0	0	0	0	0	0	0	0	0	0	0	0	0	0	0	0	0	0	0	0	0	0	0	0	0	0	0	0	0	0	0	0	0	0	0	0	0	0	0	0	0
104	0	0	0	0	0	0	0	0	0	0	0	0	0	0	0	0	0	0	0	0	0	0	0	0	0	0	0	0	0	0	0	0	0	0	0	0	0	0	0	0	0	0	0	0	0	0	0	0	0
105	0	0	0	0	0	0	0	0	0	0	0	0	0	0	0	0	0	0	0	0	0	1	0	0	0	0	0	0	0	0	0	0	0	0	0	0	0	0	0	1	0	0	0	0	0	0	0	0	0
106	0	0	0	0	0	1	0	0	0	0	0	0	0	0	0	0	0	0	0	0	0	1	0	0	0	0	0	0	0	0	0	0	0	0	0	0	0	0	0	0	0	0	0	0	0	0	0	0	0
107	0	0	0	0	0	0	0	0	0	0	0	0	0	0	0	0	0	0	0	0	0	0	0	0	0	0	0	0	0	0	0	0	0	0	0	0	0	0	0	0	0	0	0	0	0	0	0	0	0
108	0	0	0	0	0	0	0	0	0	0	0	0	0	0	0	0	0	0	0	0	0	0	0	0	0	0	0	0	0	0	0	0	0	0	0	0	0	0	0	0	0	0	0	0	0	0	0	0	0
109	0	0	0	0	0	0	0	0	0	0	0	0	0	0	0	0	0	0	0	0	0	0	0	0	0	0	0	0	0	0	0	0	0	0	0	0	0	0	0	0	0	0	0	0	0	0	0	0	0
110	0	0	1	0	0	0	0	0	0	0	0	0	0	0	0	0	0	0	0	0	0	0	0	0	0	0	0	0	0	0	0	0	0	0	0	0	0	0	0	0	0	0	0	0	0	0	0	0	0
111	0	0	0	0	0	0	0	0	0	0	0	0	0	0	0	0	0	0	0	0	0	0	0	0	0	0	0	0	0	0	0	0	0	0	0	0	0	0	0	0	0	0	0	0	0	0	0	0	0
112	0	0	1	0	0	0	0	0	0	0	0	0	0	0	0	0	0	0	0	0	0	0	0	0	0	0	0	0	0	0	0	0	0	0	0	0	0	0	0	0	0	0	0	0	0	0	0	0	0
113	0	0	0	0	0	0	0	0	0	0	0	0	0	0	0	0	0	0	0	0	0	0	0	0	0	0	0	0	0	0	0	0	0	0	0	0	0	0	0	0	0	0	0	0	0	0	0	0	0
114	0	0	0	0	0	0	0	0	0	0	0	0	0	0	0	0	0	0	0	0	0	0	0	0	0	0	0	0	0	0	0	0	0	0	0	0	0	0	0	1	1	0	0	0	1	0	0	0	0
115	0	0	0	0	0	0	0	0	0	0	0	0	0	0	0	0	0	0	0	0	0	0	0	0	0	0	0	0	0	0	0	0	0	0	0	0	0	0	1	1	0	1	0	0	0	0	0	0	0
116	0	0	0	0	0	0	0	0	0	0	0	0	0	0	0	0	0	0	0	0	0	0	0	0	0	0	0	0	0	0	0	0	0	0	0	1	0	0	0	1	1	1	0	0	0	0	0	0	0
117	0	0	0	0	0	0	0	0	0	0	0	0	0	0	0	0	0	0	0	0	0	0	0	0	0	0	0	0	0	0	0	0	0	0	0	1	1	1	1	1	1	0	0	0	0	0	0	0	0
118	0	0	0	0	0	0	0	0	0	0	0	0	0	0	0	0	0	0	0	0	0	0	0	0	0	0	0	0	0	0	0	0	0	0	0	0	0	0	1	0	0	0	0	0	1	0	0	0	0
119	0	0	0	0	0	1	1	0	0	0	0	0	0	0	0	0	0	0	0	0	0	0	0	0	0	0	0	0	0	0	0	0	0	0	0	0	0	0	1	1	1	1	0	0	0	0	0	0	0
120	0	0	0	0	1	1	0	0	0	0	0	0	0	0	0	0	0	0	0	0	0	0	0	0	0	0	0	0	0	0	0	0	0	0	0	0	0	0	1	1	1	1	0	0	0	0	0	0	0
121	0	0	0	0	1	0	1	0	0	0	0	0	0	0	0	0	0	0	0	0	0	0	0	0	0	0	0	0	0	0	0	0	0	0	0	0	0	0	1	1	1	1	0	0	0	0	0	0	0
122	0	0	0	1	0	0	1	0	0	0	0	0	0	0	0	0	0	0	0	0	0	0	0	0	0	0	0	0	0	0	0	0	0	0	0	0	0	0	0	1	1	1	1	1	0	0	0	0	0
123	0	0	0	1	0	0	0	0	0	0	0	0	0	0	0	0	0	0	0	0	0	0	0	0	0	0	0	0	0	0	0	0	0	0	0	0	0	0	0	1	0	1	0	0	0	0	0	0	0
124	0	0	0	0	0	0	0	0	0	0	0	0	0	0	0	0	0	0	0	0	0	0	0	0	0	0	0	0	0	0	0	0	0	0	0	0	0	0	0	0	0	0	0	1	0	0	0	0	0
125	0	0	0	0	0	0	0	0	0	0	0	0	0	1	0	0	0	0	0	0	0	0	0	0	0	0	0	0	0	0	0	0	0	0	0	0	0	0	0	0	0	0	0	1	1	0	0	0	0
126	0	0	0	1	0	0	0	0	0	0	0	0	0	1	1	0	0	0	0	0	0	0	0	0	0	0	0	0	0	0	0	0	0	0	0	0	0	0	0	0	0	0	0	1	1	1	1	0	0
127	0	0	0	0	0	0	0	0	0	0	0	0	0	1	1	0	0	0	0	0	0	0	0	0	0	0	0	0	0	0	0	0	0	0	0	0	0	0	0	0	0	0	0	0	1	1	1	1	1
128	0	0	0	0	0	0	0	0	0	0	0	0	0	0	0	0	0	0	0	0	0	0	0	0	0	0	0	0	0	0	0	0	0	0	0	0	0	0	0	0	0	0	0	0	0	0	1	1	1
129	0	0	0	0	0	0	0	0	0	0	0	0	0	0	0	0	0	0	0	0	0	0	0	0	0	0	0	0	0	0	0	0	0	0	0	0	0	0	0	0	0	0	0	0	0	0	0	0	1
130	0	0	0	0	0	0	0	0	0	0	0	0	0	0	0	0	0	0	0	0	0	0	0	0	0	0	0	0	0	0	0	0	0	0	0	0	0	0	0	0	0	0	0	0	0	0	0	0	0
131	0	0	0	0	0	0	0	0	0	0	0	0	0	0	0	0	0	0	0	0	0	0	0	0	0	0	0	0	0	0	0	0	0	0	0	0	0	0	0	0	0	0	0	1	0	0	0	0	0
132	0	0	0	0	0	0	0	0	0	0	0	0	0	0	0	0	0	0	0	0	0	0	0	0	0	0	0	0	0	0	0	0	0	0	0	0	1	1	0	0	0	0	1	1	0	0	0	0	0
133	0	0	0	0	0	0	0	0	0	0	0	0	0	0	0	0	0	0	0	0	0	0	0	0	0	0	0	0	0	0	0	0	0	0	0	0	0	0	0	0	0	0	0	0	0	0	0	0	0
134	0	0	0	0	0	0	0	0	0	0	0	0	0	0	0	0	0	0	0	0	0	0	0	0	0	0	0	0	0	0	0	0	0	0	0	0	0	0	0	0	0	0	0	1	1	1	1	1	0
135	0	0	0	0	0	0	0	0	0	0	0	0	0	0	0	0	0	0	0	0	0	0	0	0	0	0	0	0	0	0	0	0	0	0	0	0	0	0	0	0	0	0	0	0	1	1	1	0	0
136	0	0	0	0	0	0	0	0	0	0	0	0	0	0	0	0	0	0	0	0	0	0	0	0	0	0	0	0	1	0	0	0	0	0	0	1	1	0	0	0	0	0	0	0	1	1	1	0	0
137	0	0	0	0	0	0	0	0	0	0	0	0	0	0	0	0	0	0	0	0	0	0	0	0	0	0	0	0	0	1	1	0	0	0	0	0	1	0	0	0	0	0	1	1	0	0	0	0	0
138	0	0	0	0	0	0	0	0	0	0	0	0	0	0	0	0	0	0	0	0	0	0	0	0	0	0	0	0	1	0	1	0	0	0	0	0	0	0	0	0	0	0	1	1	1	1	0	0	0
139	0	0	0	0	0	0	0	0	0	0	0	0	0	0	0	0	0	0	0	0	0	0	0	0	0	0	0	0	0	0	0	0	0	0	0	0	0	0	0	0	0	0	0	1	1	1	0	0	0
140	0	0	0	0	0	0	0	0	0	0	0	0	0	0	0	0	0	0	0	0	0	0	0	0	0	0	0	0	1	0	0	0	0	0	0	0	0	0	0	0	0	0	0	0	0	1	0	0	0
141	0	0	0	0	0	0	0	0	0	0	0	0	0	0	0	0	0	0	0	0	0	0	0	0	0	0	0	1	0	1	0	0	0	0	0	0	0	0	0	0	0	0	0	0	0	0	0	0	1
142	0	0	0	0	0	0	0	0	0	0	0	0	0	0	0	0	0	0	0	0	0	0	0	0	0	0	0	0	0	1	0	0	0	0	0	0	0	0	0	0	0	0	0	0	0	0	0	1	0
143	0	0	0	0	0	0	0	0	0	0	0	0	0	0	0	0	0	0	0	0	0	0	0	0	0	0	0	0	0	0	0	0	0	0	0	0	0	0	0	0	0	0	0	0	0	0	0	0	0
144	0	0	0	0	0	0	0	0	0	0	0	0	0	0	0	0	0	0	0	0	0	0	0	0	0	0	0	0	0	0	0	0	0	0	0	0	0	0	0	0	0	0	0	0	0	0	0	0	0
145	0	0	0	0	0	0	0	0	0	0	0	0	0	0	0	0	0	0	0	0	0	0	0	0	0	0	0	0	0	0	0	0	0	0	0	0	0	0	0	0	0	0	0	0	0	0	0	1	1
146	0	0	0	0	0	0	0	0	0	0	0	0	0	0	0	0	0	0	0	0	0	0	0	0	0	0	0	0	0	0	0	0	0	0	0	0	0	0	0	0	0	0	0	0	0	0	0	0	0
147	0	0	0	0	0	0	0	0	0	0	0	0	0	0	0	0	0	0	0	0	0	0	0	0	0	0	0	0	0	0	0	0	0	0	0	0	0	0	0	0	0	0	0	0	0	0	0	0	0
148	0	0	0	0	0	0	0	0	0	0	0	0	0	0	0	0	0	0	0	0	0	0	0	0	0	0	0	0	0	0	0	0	0	0	0	0	0	0	0	0	0	0	0	0	0	0	0	0	0
149	0	0	0	0	0	0	0	0	0	0	0	0	0	0	0	0	0	0	0	0	0	0	0	0	0	0	0	0	0	0	0	0	0	0	0	0	0	0	0	0	0	0	0	0	0	0	0	0	0
150	0	0	0	0	0	0	0	0	0	0	0	0	0	0	0	0	0	0	0	0	0	0	0	0	0	0	0	0	0	0	0	0	0	0	0	0	0	0	0	0	0	0	0	0	0	0	0	0	0
151	0	0	0	0	0	0	0	0	0	0	0	0	0	0	0	0	0	0	0	0	0	0	0	0	0	0	0	0	0	0	0	0	0	0	0	0	0	0	0	0	0	0	0	1	0	0	0	0	0
152	0	0	0	0	0	0	0	0	0	0	0	0	0	0	0	0	0	0	0	0	0	0	0	0	0	0	0	0	0	0	0	1	0	0	0	0	0	0	0	0	0	0	0	0	1	0	0	0	0
153	0	0	0	0	0	0	0	0	0	0	0	0	0	0	0	0	0	0	0	0	0	0	0	0	0	0	0	0	0	0	0	1	0	1	1	0	0	0	0	0	0	0	0	0	0	0	0	0	0
154	0	0	0	0	0	0	0	0	0	0	0	0	0	0	0	0	0	0	0	0	0	0	0	0	0	0	0	0	0	0	0	0	0	0	1	0	0	0	0	0	0	0	0	0	0	0	0	0	0
155	0	0	0	0	0	0	0	0	0	0	0	0	0	0	0	0	0	0	0	0	0	0	0	0	0	0	0	0	0	0	0	0	0	0	0	0	0	0	0	0	0	0	0	0	0	0	0	0	0
156	0	0	0	0	0	0	0	0	0	0	0	0	0	0	0	0	0	0	0	0	0	0	0	0	0	0	0	0	0	0	0	0	0	0	0	0	0	0	0	0	0	0	0	0	0	0	0	0	0
157	0	0	0	0	0	0	0	0	0	0	0	0	0	0	0	0	0	0	0	0	0	0	0	0	0	0	0	0	0	0	0	0	0	0	0	0	0	0	0	0	0	0	0	0	0	0	0	0	0
158	0	0	0	0	0	0	0	0	0	0	0	0	0	0	0	0	0	0	0	0	0	0	0	0	0	0	0	0	0	0	0	0	0	0	0	0	0	0	0	0	0	0	0	0	0	0	0	0	0
159	0	0	0	0	0	0	0	0	0	0	0	0	0	0	0	0	0	0	0	0	0	0	0	0	0	0	0	0	0	0	0	0	0	0	0	0	0	0	0	0	0	0	0	0	0	0	0	0	0
160	0	0	0	0	0	0	0	0	0	0	0	0	0	0	0	0	0	0	0	0	0	0	0	0	0	1	0	0	0	0	0	0	0	0	0	0	0	0	0	0	0	0	0	0	0	0	0	0	0
161	0	0	0	0	0	0	0	0	0	0	0	0	0	0	0	0	0	0	0	0	0	0	0	0	0	1	1	0	0	0	0	0	0	0	0	0	0	0	0	0	0	0	1	0	0	0	0	0	0
162	0	0	0	0	0	0	0	0	0	0	0	0	0	0	0	0	0	0	0	0	0	0	0	0	0	0	0	0	0	0	0	0	0	0	0	0	0	0	0	0	0	0	0	0	0	0	0	0	0
163	0	0	0	0	0	0	0	0	0	0	0	0	0	0	0	0	0	0	0	0	0	0	0	0	0	0	0	0	0	0	0	0	0	0	0	0	0	0	0	0	0	0	0	0	0	0	0	0	0
164	0	0	0	0	0	0	0	0	0	0	0	0	0	0	0	0	0	0	0	0	0	0	0	0	0	0	0	0	0	0	0	0	0	0	0	0	0	0	0	0	0	0	0	1	1	0	1	0	0
165	0	0	0	0	0	0	0	0	0	0	0	0	0	0	0	0	0	0	0	0	0	0	0	0	0	0	0	0	0	0	0	0	0	0	0	0	0	0	0	0	0	0	0	0	0	0	0	0	1
166	0	0	0	0	0	0	0	0	0	0	0	0	0	0	0	0	0	0	0	0	0	0	0	0	0	0	0	0	0	0	0	0	0	0	0	0	0	0	0	0	0	0	0	0	0	0	0	0	0
167	0	0	0	0	0	0	0	0	0	0	0	0	0	0	0	0	0	0	0	0	0	0	0	0	0	0	0	0	0	0	0	0	0	0	0	0	0	0	0	0	0	0	0	0	0	0	0	0	0
168	0	0	0	0	0	0	0	0	0	0	0	1	0	0	0	0	0	0	0	0	0	0	0	0	0	0	0	0	0	0	0	0	0	0	0	0	0	0	0	0	0	0	0	0	1	1	0	1	1
169	0	0	0	0	0	0	0	0	0	0	0	0	0	0	0	0	0	0	0	0	0	0	0	0	0	0	0	0	0	0	0	0	0	0	0	0	0	0	0	0	0	0	0	0	1	1	1	1	1
170	0	0	0	0	0	0	0	0	0	0	0	0	0	0	0	0	0	0	0	0	0	0	0	0	0	0	0	0	0	0	0	0	0	0	0	0	0	0	0	0	0	0	0	0	0	1	0	0	0
171	0	0	0	0	0	0	0	0	0	0	0	0	0	0	0	0	0	0	0	0	0	0	0	0	0	0	0	0	0	0	0	0	0	0	0	0	0	0	0	0	0	0	0	0	0	0	0	0	0
172	0	0	0	0	0	0	0	0	0	0	0	0	0	0	0	0	0	0	0	0	0	0	0	0	0	0	0	0	0	0	0	0	0	0	0	0	0	0	0	0	0	0	0	0	0	0	0	0	0
173	0	0	0	0	0	0	0	0	0	0	0	0	0	0	0	0	0	0	0	0	0	0	0	0	0	0	0	0	0	0	0	0	0	0	0	0	0	0	0	0	0	0	0	0	0	0	0	0	0
174	0	0	0	0	0	0	0	0	0	0	0	0	0	0	0	0	0	0	0	0	0	0	0	0	0	0	0	0	0	0	0	0	0	0	0	0	0	0	0	0	0	0	0	0	0	0	0	0	0
175	0	0	0	0	0	0	0	0	0	0	0	0	0	0	0	0	0	0	0	0	0	0	0	0	0	0	0	0	0	0	0	0	0	0	0	0	0	0	0	0	0	0	0	0	0	0	0	0	0
176	0	0	0	0	0	0	0	0	0	0	0	0	0	0	0	0	0	0	0	0	0	0	0	0	0	0	0	0	0	0	0	0	0	0	0	0	0	0	0	0	0	0	0	0	0	0	0	0	0
177	0	0	0	0	0	0	0	0	0	0	0	0	0	0	0	0	0	0	0	0	0	0	0	0	0	0	0	0	0	0	0	0	0	0	0	0	0	0	0	0	0	0	0	0	0	0	0	0	0
178	0	0	0	0	0	0	0	0	0	0	0	0	0	0	0	0	0	0	0	0	0	0	0	0	0	0	0	0	0	0	0	0	0	0	0	0	0	0	0	0	0	0	0	0	0	0	0	0	0
179	0	0	0	0	0	0	0	0	0	0	0	0	0	0	0	0	0	0	0	0	0	0	0	0	0	0	0	0	0	0	0	0	0	0	0	0	0	0	0	0	0	0	0	0	0	0	0	0	0
180	0	0	0	0	0	0	0	0	0	0	0	0	0	0	0	0	0	0	0	0	0	0	0	0	0	0	0	0	0	0	0	0	0	0	0	0	0	0	0	0	0	0	0	0	0	0	0	0	0
181	0	0	0	0	0	0	0	0	0	0	0	0	0	0	0	0	0	0	0	0	0	0	0	0	0	0	0	0	0	0	0	0	0	0	0	0	0	0	0	0	0	0	0	0	0	0	0	0	0
182	0	0	0	0	0	0	0	0	0	0	0	0	0	0	0	0	0	0	0	0	0	0	0	0	0	0	0	0	0	0	0	0	0	0	0	0	0	0	0	0	0	0	0	0	0	0	0	0	0
183	0	0	0	0	0	0	0	0	0	0	0	0	0	0	0	0	0	0	0	0	0	0	0	0	0	0	0	0	0	0	0	0	0	0	0	0	0	0	0	0	0	0	0	0	0	0	0	0	0
184	0	0	0	0	0	0	0	0	0	0	0	0	0	0	0	0	0	0	0	0	0	0	0	0	0	0	0	0	0	0	0	0	0	0	0	0	1	0	0	0	0	0	0	0	0	0	0	0	0
185	0	0	0	0	0	0	0	0	0	0	0	0	0	0	0	0	0	0	0	0	0	0	0	0	0	0	0	0	0	0	0	0	0	0	0	0	0	0	0	0	0	0	0	0	0	0	0	0	0
186	0	0	0	0	0	0	0	0	0	0	0	0	0	0	0	0	0	0	0	0	0	0	0	0	0	0	0	0	0	0	0	0	0	0	0	0	0	0	0	0	0	0	0	0	0	0	0	0	0
187	0	0	0	0	0	0	0	0	0	0	0	0	0	0	0	0	0	0	0	0	0	0	0	0	0	0	0	0	0	0	0	0	0	0	0	0	0	0	0	0	0	0	0	0	0	0	0	0	0
188	0	0	0	0	0	0	0	0	0	0	0	0	0	0	0	0	0	0	0	0	0	0	0	0	0	0	0	0	0	0	0	0	0	0	0	0	0	0	0	0	0	0	0	0	0	0	0	0	0
189	0	0	0	0	0	0	0	0	0	0	0	0	0	0	0	0	0	0	0	0	0	0	0	0	0	0	0	0	0	0	0	0	0	0	0	0	0	0	0	0	0	0	0	0	0	0	0	0	0
190	0	0	0	0	0	0	0	0	0	0	0	0	0	0	0	0	0	0	0	0	0	0	0	0	0	0	0	0	0	0	0	0	0	0	0	0	0	0	0	0	0	0	0	0	0	0	0	0	0
191	0	0	0	0	0	0	0	0	0	0	0	0	0	0	0	0	0	0	0	0	0	0	0	0	0	0	0	0	0	0	0	0	0	0	0	0	0	0	0	0	0	0	0	0	0	0	0	0	0
192	0	0	0	0	0	0	0	0	0	0	0	0	0	0	0	0	0	0	0	0	0	0	0	0	0	0	0	0	0	0	0	0	0	0	0	0	0	0	0	0	0	0	0	0	0	0	0	0	0
193	0	0	0	0	0	0	0	0	0	0	0	0	0	0	0	0	0	0	0	0	0	0	0	0	0	0	0	0	0	0	0	0	0	0	0	0	0	0	0	0	0	0	0	0	0	0	0	0	0
194	0	0	0	0	0	0	0	0	0	0	0	0	0	0	0	0	0	0	0	0	0	0	0	0	0	0	0	0	0	0	0	0	0	0	0	0	0	0	0	0	0	0	0	0	0	0	0	0	0
195	0	0	0	0	0	0	0	0	0	0	0	0	0	0	0	0	0	0	0	0	0	0	0	0	0	0	0	0	0	0	0	0	0	0	0	0	0	0	0	0	0	0	0	0	0	0	0	0	0
196	0	0	0	0	0	0	0	0	0	0	0	0	0	0	0	0	0	0	0	0	0	0	0	0	0	0	0	0	0	0	0	0	0	0	0	0	0	0	0	0	0	0	0	0	0	0	0	0	0
197	0	0	0	0	0	0	0	0	0	0	0	0	0	0	0	0	0	0	0	0	0	0	0	0	0	0	0	0	0	0	0	0	0	0	0	0	0	0	0	0	0	0	0	0	0	0	0	0	0
198	0	0	0	0	0	0	0	0	0	0	0	0	0	0	0	0	0	0	0	0	0	0	0	0	0	0	0	0	0	0	0	0	0	0	0	0	0	0	0	0	0	0	0	0	0	0	0	0	0
199	0	0	0	0	0	0	0	0	0	0	0	0	0	0	0	0	0	0	0	0	0	0	0	0	0	0	0	0	0	0	0	0	0	0	0	0	0	0	0	0	0	0	0	0	0	0	0	0	0
200	0	0	0	0	0	0	0	0	0	0	0	0	0	0	0	0	0	0	0	0	0	0	0	0	0	0	0	0	0	0	0	0	0	0	0	0	0	0	0	0	0	0	0	0	0	0	0	0	0
201	0	0	0	0	0	0	0	0	0	0	0	0	0	0	0	0	0	0	0	0	0	0	0	0	0	0	0	0	0	0	0	0	0	0	0	0	0	0	0	0	0	0	0	0	0	0	0	0	0
202	0	0	0	0	0	0	0	0	0	0	0	0	0	0	0	0	0	0	0	0	0	0	0	0	0	0	0	0	0	0	0	0	0	0	0	0	0	0	0	0	0	0	0	0	0	0	0	0	0
203	0	0	0	0	0	0	0	0	0	0	0	0	0	0	0	0	0	0	0	0	0	0	0	0	0	0	0	0	0	0	0	0	0	0	0	0	0	0	0	0	0	0	0	0	0	0	0	0	0
204	0	0	0	0	0	0	0	0	0	0	0	0	0	0	0	0	0	0	0	0	0	0	0	0	0	0	0	0	0	0	0	0	0	0	0	0	0	0	0	0	0	0	0	0	0	0	0	0	0
205	0	0	0	0	0	0	0	0	0	0	0	0	0	0	0	0	0	0	0	0	0	0	0	0	0	0	0	0	0	0	0	0	0	0	0	0	0	0	0	0	0	0	0	0	0	0	0	0	0
206	0	0	0	0	0	0	0	0	0	0	0	0	0	0	0	0	0	0	0	0	0	0	0	0	0	0	0	0	0	0	0	0	0	0	0	0	0	0	0	0	0	0	0	0	0	0	0	0	0
[truncated: 150 more columns]
