# Supplementary material for: River interlinking alters land-atmosphere feedback and changes the Indian summer monsoon
Source: Nat Commun. 2023 Sep 22;14:5928. doi: 10.1038/s41467-023-41668-x (PMC10517128; doi:10.1038/s41467-023-41668-x)
Supplement: Supplementary file 3 — Source Data [file 41467_2023_41668_MOESM3_ESM.zip › figure4(b).xlsx]

## Sheet: Sheet1
	'R1'	'R2'	'R3'	'R4'	'R5'	'R6'	'R7'	'R8'
1992	-18.8828	-55.9348	24.9666	-29.4724	-39.4841	-41.6732	13.1742	168.676
1993	24.7485	-19.6175	-54.685	19.6271	-68.0271	-24.8886	2.28336	20.6475
1994	39.6245	42.3559	-8.90808	-23.1393	-22.0638	4.00279	-17.7574	-15.6103
1995	-51.548	16.5306	145.539	-14.4323	39.7052	7.45048	8.93786	12.3422
1996	-41.852	-15.8489	-30.9605	-11.7677	-30.5263	-6.40529	26.261	147.017
1997	0.452698	-14.3343	111.902	-17.392	238.412	-21.6608	267.014	-9.37201
1998	-4.74504	22.1967	12.1257	-4.84854	-9.55159	18.3809	15.0203	41.0367
1999	-21.4267	10.0657	-52.7556	-31.9733	26.2451	13.853	37.8752	-15.2738
2000	-11.2912	8.70464	-58.2377	18.4383	-62.502	4.19382	11.3471	25.2051
2001	-24.6076	-7.61323	-13.9478	-18.7545	16.6365	-51.4573	54.0373	8.81286
2002	-14.5743	-45.3803	-52.2448	-8.11766	216.767	-14.0456	-13.2198	-6.69851
2003	32.8711	-10.2011	-4.14099	68.2891	20.3132	19.1935	-12.3028	5.83812
2004	-21.8782	-36.9417	-48.7905	6.39805	-74.6282	-7.02802	-10.7759	41.8725
2005	-0.363348	-4.13444	-53.5131	-21.2769	-52.1169	36.9732	-0.927785	11.9607
2006	4.63826	22.6155	-2.41433	19.376	95.1836	-3.39874	-4.08892	19.1467
2007	7.55637	-15.32	-1.27465	-20.6738	-21.737	-40.7086	-16.5159	-0.374894
2008	-2.0955	2.7848	112.035	-35.6407	12.6039	-21.4441	72.6441	-31.6651
2009	-71.1484	-28.5091	-65.4776	42.9843	135.144	-45.6278	-26.9927	191.003
2010	-40.7972	-13.9571	-20.6005	-17.8039	-52.2914	-12.2345	9.12652	33.1182
2011	4.81923	-4.36019	14.714	0.381089	-8.55705	42.679	58.6373	-3.08081
2012	-7.90569	-61.4693	11.7359	2.68504	-9.87003	59.8733	22.6001	13.0702
