# Supplementary material for: River interlinking alters land-atmosphere feedback and changes the Indian summer monsoon
Source: Nat Commun. 2023 Sep 22;14:5928. doi: 10.1038/s41467-023-41668-x (PMC10517128; doi:10.1038/s41467-023-41668-x)
Supplement: Supplementary file 3 — Source Data [file 41467_2023_41668_MOESM3_ESM.zip › figure5.xlsx]

## Sheet: figure5(c)
	P1	P2	P3	P4
LH_A	16	17	15	13
LH_B	19	16	13	12
LH_C	22	19	16	9
